# Supplementary material for: Ralstonia solanacearum Suppresses Tomato Root Growth by Downregulation of a Wall-Associated Receptor Kinase
Source: Plants (Basel). 2023 Oct 17;12(20):3600. doi: 10.3390/plants12203600 (PMC10610323; doi:10.3390/plants12203600)
Supplement: Supplementary file 1 [file plants-12-03600-s001.zip]

Archive with 6 entries (6 files):
- Figure S1.tif
- Table S1 differentially expressed genes in GMI1000 inoculated tomato roots.xlsx
- Table S2 Differentially expressed genes in hrpB mutant inoculated tomato roots.xlsx
- Table S3 The genes with same expression change in GMI1000 and hrpB mutant infected tomato roots.xlsx
- Table S4 strains and plasmids used in this study.pdf
- Table S5 Primers used for molecular cloning and qRT-PCR in this study.pdf
