# Supplementary material for: Ralstonia solanacearum Suppresses Tomato Root Growth by Downregulation of a Wall-Associated Receptor Kinase
Source: Plants (Basel). 2023 Oct 17;12(20):3600. doi: 10.3390/plants12203600 (PMC10610323; doi:10.3390/plants12203600)
Supplement: Supplementary file 1 [file plants-12-03600-s001.zip › Table S1 differentially expressed genes in GMI1000 inoculated tomato roots.xlsx]

## Sheet: Table S1 differentially express
Gene_id	Gene_name	Gene_description	WT_vs_CK	Sum
1028			1028	1028
Solyc09g073030.2			down	1
Solyc07g019460.2		NADPH--cytochrome P450 reductase [Source:UniProtKB/TrEMBL;Acc:K4CCQ8]	down	1
Solyc12g019100.1			down	1
Solyc05g025820.2			down	1
Solyc12g006450.1			down	1
Solyc06g076050.2		Hop-interacting protein THI033 [Source:UniProtKB/TrEMBL;Acc:G8Z262]	down	1
Solyc11g012980.1			down	1
Solyc08g068780.1		N-hydroxycinnamoyl-CoA:tyramine N-hydroxycinnamoyl transferase THT7-8 [Source:UniProtKB/TrEMBL;Acc:Q8RXB6]	down	1
Solyc12g042890.1			down	1
Solyc09g056200.2			down	1
Solyc07g053080.2		Serine/threonine-protein kinase [Source:UniProtKB/TrEMBL;Acc:K4CFK6]	down	1
Solyc08g066620.2			down	1
Solyc08g068690.1			down	1
Solyc05g050870.2			down	1
Solyc04g048900.2			down	1
Solyc03g113430.2			down	1
Solyc10g076840.1			down	1
Solyc10g081970.1			down	1
Solyc04g074290.2		Probable pectin methyltransferase QUA2 [Source:Projected from Arabidopsis thaliana (AT1G78240) UniProtKB/Swiss-Prot;Acc:Q9C9Q8]	down	1
Solyc01g081630.2			down	1
Solyc04g040000.2			down	1
Solyc01g008450.1			down	1
Solyc02g070670.2	UREG		down	1
Solyc12g042240.1			down	1
Solyc12g094410.1			down	1
Solyc09g011240.2			down	1
Solyc02g082550.2			down	1
Solyc01g088810.2			down	1
Solyc07g041750.2			down	1
Solyc03g117870.2			down	1
Solyc02g085360.2			down	1
Solyc09g055550.2			down	1
Solyc12g100180.1			down	1
Solyc11g069740.1			down	1
Solyc08g008420.2		Mitochondrial pyruvate carrier [Source:UniProtKB/TrEMBL;Acc:K4CIX6]	down	1
Solyc02g077470.2			down	1
Solyc08g075570.2			down	1
Solyc10g049280.1			down	1
Solyc09g075350.2		Pectinesterase [Source:UniProtKB/TrEMBL;Acc:K4CVB2]	down	1
Solyc11g005840.1			down	1
Solyc01g098580.2			down	1
Solyc12g010550.1			down	1
Solyc05g009650.2			down	1
Solyc01g111980.2			down	1
Solyc02g078210.2		UBC24 [Source:UniProtKB/TrEMBL;Acc:K4B946]	down	1
Solyc03g093090.1			down	1
Solyc06g008890.2			down	1
Solyc01g103110.2			down	1
Solyc10g086690.1			down	1
Solyc09g074890.1		Protein RALF-like 1 [Source:Projected from Arabidopsis thaliana (AT1G02900) UniProtKB/Swiss-Prot;Acc:Q9SRY3]	down	1
Solyc06g011580.1			down	1
Solyc01g100090.1			down	1
Solyc01g098540.2			down	1
Solyc01g104910.2			down	1
Solyc08g005550.2		Ubiquinol oxidase [Source:UniProtKB/TrEMBL;Acc:K4CI46]	down	1
Solyc02g083870.2			down	1
Solyc08g013900.2			down	1
Solyc03g113420.2			down	1
Solyc03g033540.2		Calcium-dependent protein kinase [Source:UniProtKB/TrEMBL;Acc:C6KGT3]	down	1
Solyc02g078530.2			down	1
Solyc07g054960.1			down	1
Solyc02g086770.2			down	1
Solyc07g052470.2			down	1
Solyc07g055670.1			down	1
Solyc01g095770.2			down	1
Solyc01g009580.1			down	1
Solyc07g054830.2		Diacylglycerol kinase [Source:UniProtKB/TrEMBL;Acc:K4CG25]	down	1
Solyc03g080020.2			down	1
Solyc06g072840.2			down	1
Solyc07g052440.2			down	1
Solyc04g056310.2			down	1
Solyc09g082530.1		Leucine-rich repeat extensin-like protein 6 [Source:Projected from Arabidopsis thaliana (AT3G22800) UniProtKB/Swiss-Prot;Acc:Q9LUI1]	down	1
Solyc01g007960.2			down	1
Solyc04g016070.2			down	1
Solyc04g011340.2		WAT1-related protein [Source:UniProtKB/TrEMBL;Acc:K4BPI9]	down	1
Solyc05g046360.2			down	1
Solyc06g071250.2			down	1
Solyc06g060700.1			down	1
Solyc11g071760.1		Regulator of gene silencing [Source:UniProtKB/TrEMBL;Acc:Q6DUX2]	down	1
Solyc04g051690.2			down	1
Solyc03g043700.2			down	1
Solyc01g068410.2		Auxin efflux carrier component [Source:UniProtKB/TrEMBL;Acc:E5KGD6]	down	1
Solyc09g015100.2			down	1
Solyc04g077620.1			down	1
Solyc06g066110.1			down	1
Solyc04g011440.2		Heat shock protein 70 isoform 3 [Source:UniProtKB/TrEMBL;Acc:H1ZXA9]	down	1
Solyc04g077920.2			down	1
Solyc09g011580.2			down	1
Solyc04g025730.1			down	1
Solyc07g018430.2			down	1
Solyc06g008520.2		Bet1-like SNARE 1-1 [Source:Projected from Arabidopsis thaliana (AT3G58170) UniProtKB/Swiss-Prot;Acc:Q9M2J9]	down	1
Solyc10g084370.1			down	1
Solyc01g057640.1			down	1
Solyc02g078620.1			down	1
Solyc03g111210.2		Putative pentatricopeptide repeat-containing protein At5g59200, chloroplastic [Source:Projected from Arabidopsis thaliana (AT5G59200) UniProtKB/Swiss-Prot;Acc:Q9FIF7]	down	1
Solyc02g072480.2			down	1
Solyc06g066590.2			down	1
Solyc11g062120.1			down	1
Solyc02g087990.2			down	1
Solyc01g098510.2			down	1
Solyc04g074390.2		Glycosyltransferase [Source:UniProtKB/TrEMBL;Acc:K4BTX7]	down	1
Solyc06g072670.2			down	1
Solyc10g011740.2		UBC28 [Source:UniProtKB/TrEMBL;Acc:K4CYF2]	down	1
Solyc05g018130.2			down	1
Solyc07g009050.2			down	1
Solyc02g093230.2			down	1
Solyc06g010030.2		MLO-like protein [Source:UniProtKB/TrEMBL;Acc:K4C430]	down	1
Solyc10g081210.1			down	1
Solyc05g005520.1			down	1
Solyc02g086970.2			down	1
Solyc02g088960.2			down	1
Solyc07g053130.2		Serine/threonine-protein kinase [Source:UniProtKB/TrEMBL;Acc:K4CFL1]	down	1
Solyc01g102700.2			down	1
Solyc01g096190.2	LCA1	Calcium-transporting ATPase, endoplasmic reticulum-type [Source:UniProtKB/Swiss-Prot;Acc:Q42883]	down	1
Solyc03g093400.2			down	1
Solyc01g079160.2			down	1
Solyc09g092300.2			down	1
Solyc04g064770.1			down	1
Solyc02g077040.2			down	1
Solyc06g073180.2		CONSTANS interacting protein 1 [Source:UniProtKB/TrEMBL;Acc:Q2VY19]	down	1
Solyc09g075300.2			down	1
Solyc03g098300.1			down	1
Solyc03g083720.1			down	1
Solyc01g107390.2			down	1
Solyc03g098320.2			down	1
Solyc02g071780.2			down	1
Solyc09g072810.2			down	1
Solyc12g094390.1			down	1
Solyc07g048070.2			down	1
Solyc03g078360.1		Serine/threonine-protein kinase [Source:UniProtKB/TrEMBL;Acc:K4BHR5]	down	1
Solyc12g010600.1		DNA-directed RNA polymerase subunit beta [Source:UniProtKB/TrEMBL;Acc:Q1L5Z1]	down	1
Solyc01g066970.2			down	1
Solyc01g065700.2			down	1
Solyc01g010430.2			down	1
Solyc01g100240.2			down	1
Solyc02g083200.2			down	1
Solyc12g088940.1			down	1
Solyc01g008560.2		NAD(H) kinase 1 [Source:Projected from Arabidopsis thaliana (AT3G21070) UniProtKB/Swiss-Prot;Acc:Q56YN3]	down	1
Solyc05g013970.2			down	1
Solyc10g080050.1			down	1
Solyc03g083730.1			down	1
Solyc03g082950.2			down	1
Solyc01g067130.2			down	1
Solyc07g064370.1			down	1
Solyc05g008760.2			down	1
Solyc10g007280.2			down	1
Solyc04g074780.2			down	1
Solyc01g108210.2			down	1
Solyc03g093410.2			down	1
Solyc09g082250.2			down	1
Solyc10g005080.2			down	1
Solyc10g083890.1			down	1
Solyc09g092290.1			down	1
Solyc01g066980.2			down	1
Solyc03g007290.2		Trehalose 6-phosphate phosphatase [Source:UniProtKB/TrEMBL;Acc:K4BEF2]	down	1
Solyc02g071560.2			down	1
Solyc09g098390.2			down	1
Solyc01g101050.2		Peroxidase [Source:UniProtKB/TrEMBL;Acc:K4B1D5]	down	1
Solyc01g058650.2			down	1
Solyc11g018810.1			down	1
Solyc03g034220.2	RBCS-2A	Ribulose bisphosphate carboxylase small chain 2A, chloroplastic [Source:UniProtKB/Swiss-Prot;Acc:P07179]	down	1
Solyc07g064380.2			down	1
Solyc12g055710.1			down	1
Solyc04g080560.2			down	1
Solyc11g072140.1			down	1
Solyc02g089630.2			down	1
Solyc10g076190.1		Peroxidase [Source:UniProtKB/TrEMBL;Acc:K4D1W1]	down	1
Solyc07g045460.2			down	1
Solyc10g076480.1		Ammonium transporter [Source:UniProtKB/TrEMBL;Acc:K4D1Z0]	down	1
Solyc09g098440.2			down	1
Solyc03g036470.1			down	1
Solyc02g071090.2			down	1
Solyc01g005090.2		Type IV inositol polyphosphate 5-phosphatase 9 [Source:Projected from Arabidopsis thaliana (AT2G01900) UniProtKB/Swiss-Prot;Acc:Q9SIS4]	down	1
Solyc06g008300.2			down	1
Solyc07g055530.2			down	1
Solyc08g067360.2			down	1
Solyc03g007380.1			down	1
Solyc09g083360.2			down	1
Solyc01g112220.2			down	1
Solyc03g042560.1			down	1
Solyc01g105630.2			down	1
Solyc11g012130.1			down	1
Solyc02g030300.2		Serine/threonine-protein kinase [Source:UniProtKB/TrEMBL;Acc:K4B581]	down	1
Solyc04g011540.2			down	1
Solyc07g055550.1			down	1
Solyc07g040710.2			down	1
Solyc08g078920.1			down	1
Solyc08g036590.1			down	1
Solyc03g026260.2			down	1
Solyc10g076280.1			down	1
Solyc04g072030.1			down	1
Solyc12g005670.1		Potassium transporter [Source:UniProtKB/TrEMBL;Acc:K4DBA5]	down	1
Solyc08g067340.2			down	1
Solyc11g012560.1			down	1
Solyc06g074090.2			down	1
Solyc02g093860.2			down	1
Solyc03g059260.2		Carboxyl-terminal-processing peptidase 3, chloroplastic [Source:Projected from Arabidopsis thaliana (AT3G57680) UniProtKB/Swiss-Prot;Acc:F4J3G5]	down	1
Solyc06g034250.1			down	1
Solyc08g068680.2		Aromatic amino acid decarboxylase 1A [Source:UniProtKB/TrEMBL;Acc:Q1KSC6]	down	1
Solyc04g054690.2			down	1
Solyc11g071990.1			down	1
Solyc03g113720.2			down	1
Solyc08g066590.2			down	1
Solyc10g081560.1			down	1
Solyc05g008300.1			down	1
Solyc05g005870.2		WAT1-related protein [Source:UniProtKB/TrEMBL;Acc:K4BWB4]	down	1
Solyc08g065670.2			down	1
Solyc01g006060.2		Dirigent protein [Source:UniProtKB/TrEMBL;Acc:K4ASH2]	down	1
Solyc07g062520.2			down	1
Solyc04g079400.2			down	1
Solyc05g053400.1			down	1
Solyc05g008360.1			down	1
Solyc02g082400.2			down	1
Solyc12g011090.1			down	1
Solyc04g010140.1			down	1
Solyc08g065610.2			down	1
Solyc01g005160.2		RING-type E3 ubiquitin transferase [Source:UniProtKB/TrEMBL;Acc:Q1WM08]	down	1
Solyc04g014910.2			down	1
Solyc05g009500.2			down	1
Solyc01g110290.2			down	1
Solyc06g074350.2		Protein CENTRORADIALIS-like [Source:Projected from Arabidopsis thaliana (AT2G27550) UniProtKB/Swiss-Prot;Acc:Q9ZNV5]	down	1
Solyc09g074280.1			down	1
Solyc12g009050.1			down	1
Solyc04g074950.2			down	1
Solyc05g017790.1			down	1
Solyc10g081570.1			down	1
Solyc07g006630.2		CONSTANS-like protein [Source:UniProtKB/TrEMBL;Acc:B2MW87]	down	1
Solyc12g005880.1		Hexosyltransferase [Source:UniProtKB/TrEMBL;Acc:K4DBC6]	down	1
Solyc02g079540.1		Serine/threonine-protein kinase [Source:UniProtKB/TrEMBL;Acc:K4B9H5]	down	1
Solyc01g067020.2			down	1
Solyc02g090770.1			down	1
Solyc04g082290.2			down	1
Solyc08g062970.1			down	1
Solyc09g011500.2			down	1
Solyc06g083590.2			down	1
Solyc05g052820.2			down	1
Solyc07g005410.2			down	1
Solyc07g064870.2		Endoglucanase [Source:UniProtKB/TrEMBL;Acc:K4CHG6]	down	1
Solyc03g114160.1		RING-type E3 ubiquitin transferase [Source:UniProtKB/TrEMBL;Acc:K4BKR8]	down	1
Solyc06g076300.2			down	1
Solyc10g081980.1			down	1
Solyc07g053710.2			down	1
Solyc07g005390.2			down	1
Solyc09g011560.2			down	1
Solyc01g105120.2			down	1
Solyc03g116830.2			down	1
Solyc02g079570.2		Serine/threonine-protein kinase [Source:UniProtKB/TrEMBL;Acc:K4B9H8]	down	1
Solyc08g062930.1			down	1
Solyc12g056180.1			down	1
Solyc02g064690.2			down	1
Solyc06g008790.2		NBS-LRR resistance protein-like protein [Source:UniProtKB/TrEMBL;Acc:A1Y9R1]	down	1
Solyc03g096380.2		Proline transporter 2 [Source:UniProtKB/TrEMBL;Acc:Q9XE49]	down	1
Solyc11g069940.1			down	1
Solyc09g059030.2			down	1
Solyc09g014820.2			down	1
Solyc04g076450.1			down	1
Solyc07g056190.2			down	1
Solyc05g012900.2			down	1
Solyc05g052250.2			down	1
Solyc10g055230.1		Dirigent protein [Source:UniProtKB/TrEMBL;Acc:K4D1B5]	down	1
Solyc02g088240.2			down	1
Solyc01g007970.1			down	1
Solyc06g074990.1			down	1
Solyc02g084280.2			down	1
Solyc11g065340.1			down	1
Solyc02g080510.1			down	1
Solyc01g007000.2		RING-type E3 ubiquitin transferase [Source:UniProtKB/TrEMBL;Acc:K4ASR6]	down	1
Solyc09g074290.1			down	1
Solyc09g005520.2			down	1
Solyc03g093930.2			down	1
Solyc09g011710.2			down	1
Solyc03g113070.2			down	1
Solyc08g065540.2			down	1
Solyc09g075540.1			down	1
Solyc07g008590.1			down	1
Solyc08g062210.2			down	1
Solyc02g086210.2			down	1
Solyc02g021480.2			down	1
Solyc09g013150.2	PHT4;2	Probable anion transporter 3, chloroplastic [Source:Projected from Arabidopsis thaliana (AT2G38060) UniProtKB/Swiss-Prot;Acc:Q7XJR2]	down	1
Solyc05g050350.1			down	1
Solyc10g050880.1			down	1
Solyc03g112100.2			down	1
Solyc04g055250.2			down	1
Solyc09g014480.1			down	1
Solyc07g048060.1			down	1
Solyc02g070430.2			down	1
Solyc03g007720.2			down	1
Solyc01g109110.2		Extra-large guanine nucleotide-binding protein 2 [Source:Projected from Arabidopsis thaliana (AT4G34390) UniProtKB/Swiss-Prot;Acc:C6KIE6]	down	1
Solyc01g094210.2			down	1
Solyc02g084980.2		Hexosyltransferase [Source:UniProtKB/TrEMBL;Acc:K4BB12]	down	1
Solyc07g056540.2			down	1
Solyc11g017060.1			down	1
Solyc05g005290.2		Poly [ADP-ribose] polymerase [Source:UniProtKB/TrEMBL;Acc:K4BW60]	down	1
Solyc01g067120.2			down	1
Solyc03g113080.2			down	1
Solyc10g084960.1			down	1
Solyc11g068620.1			down	1
Solyc09g056010.1			down	1
Solyc06g063210.2		Glutamate receptor [Source:UniProtKB/TrEMBL;Acc:K4C752]	down	1
Solyc08g077170.2			down	1
Solyc09g092310.1			down	1
Solyc08g079980.1			down	1
Solyc11g011970.1			down	1
Solyc06g068960.1			down	1
Solyc08g063130.2			down	1
Solyc05g005990.2			down	1
Solyc04g077650.2			down	1
Solyc12g088390.1			down	1
Solyc03g095770.2			down	1
Solyc09g098380.1			down	1
Solyc01g080790.2			down	1
Solyc10g085030.1			down	1
Solyc06g050810.2			down	1
Solyc01g105200.2			down	1
Solyc04g071610.2		Fruit-ripening protein [Source:UniProtKB/TrEMBL;Acc:O82575]	down	1
Solyc10g007110.2			down	1
Solyc01g112190.2			down	1
Solyc03g116970.1			down	1
Solyc05g050890.1			down	1
Solyc10g074900.1			down	1
Solyc02g082360.2		Eukaryotic translation initiation factor 6 [Source:UniProtKB/TrEMBL;Acc:K4BAA6]	down	1
Solyc06g059900.2			down	1
Solyc11g042710.1			down	1
Solyc01g006930.2			down	1
Solyc06g072550.2		CASP-like protein [Source:UniProtKB/TrEMBL;Acc:K4C8X5]	down	1
Solyc05g007470.2			down	1
Solyc02g080830.1			down	1
Solyc03g116910.2		Cinnamoyl-CoA reductase [Source:UniProtKB/TrEMBL;Acc:Q4U1I4]	down	1
Solyc09g015770.2		WRKY3 [Source:UniProtKB/TrEMBL;Acc:I3NN77]	down	1
Solyc11g010930.1		HVA22-like protein [Source:UniProtKB/TrEMBL;Acc:K4D5Q1]	down	1
Solyc03g083480.2			down	1
Solyc09g074040.1			down	1
Solyc09g091960.2		High mobility group B protein 15 [Source:Projected from Arabidopsis thaliana (AT1G04880) UniProtKB/Swiss-Prot;Acc:Q9MAT6]	down	1
Solyc04g025650.2			down	1
Solyc09g073040.2			down	1
Solyc11g017350.1			down	1
Solyc04g082500.2			down	1
Solyc09g037130.1			down	1
Solyc07g045090.2			up	1
Solyc07g064450.2			up	1
Solyc09g083050.2		3-ketoacyl-CoA synthase [Source:UniProtKB/TrEMBL;Acc:K4CVT1]	up	1
Solyc03g032080.2			up	1
Solyc09g091670.2			up	1
Solyc11g027680.1			up	1
Solyc12g005310.1			up	1
Solyc10g081300.1		Metacaspase-9 [Source:Projected from Arabidopsis thaliana (AT5G04200) UniProtKB/Swiss-Prot;Acc:Q9FYE1]	up	1
Solyc04g071900.2		Peroxidase [Source:UniProtKB/TrEMBL;Acc:K4BTH7]	up	1
Solyc11g071610.1			up	1
Solyc09g065100.1		Basic helix-loop-helix transcription factor [Source:UniProtKB/TrEMBL;Acc:K4CUD7]	up	1
Solyc08g062450.1		Class II small heat shock protein Le-HSP17.6 [Source:UniProtKB/TrEMBL;Acc:Q96489]	up	1
Solyc03g031890.2			up	1
Solyc09g097780.2			up	1
Solyc01g091260.2			up	1
Solyc06g051960.2		Pectinesterase [Source:UniProtKB/TrEMBL;Acc:K4C5Y2]	up	1
Solyc10g083880.1			up	1
Solyc03g082550.2			up	1
Solyc06g062550.2			up	1
Solyc04g063370.1			up	1
Solyc11g007500.1			up	1
Solyc06g062540.2		Putative acid phosphatase [Source:UniProtKB/TrEMBL;Acc:Q9FPR1]	up	1
Solyc02g078380.2			up	1
Solyc01g109170.2		Cold-regulated 413 plasma membrane protein 1 [Source:Projected from Arabidopsis thaliana (AT2G15970) UniProtKB/Swiss-Prot;Acc:Q9XIM7]	up	1
Solyc01g111880.2			up	1
Solyc03g119930.1		Molybdate transporter 2 [Source:Projected from Arabidopsis thaliana (AT1G80310) UniProtKB/Swiss-Prot;Acc:Q0WP36]	up	1
Solyc09g098270.2			up	1
Solyc01g108910.2			up	1
Solyc12g005400.1			up	1
Solyc12g038800.1			up	1
Solyc05g007940.2			up	1
Solyc02g085660.1		Glycosyltransferase [Source:UniProtKB/TrEMBL;Acc:K4BB77]	up	1
Solyc03g006490.2			up	1
Solyc05g025750.2			up	1
Solyc04g079100.2			up	1
Solyc01g015070.2			up	1
Solyc05g051200.1			up	1
Solyc05g008690.1			up	1
Solyc01g015300.1			up	1
Solyc04g024650.1			up	1
Solyc11g016920.1		Nuclear transcription factor Y subunit C [Source:UniProtKB/TrEMBL;Acc:K4D6J8]	up	1
Solyc01g079940.2			up	1
Solyc03g005530.1		Inorganic phosphate transporter [Source:UniProtKB/TrEMBL;Acc:O22549]	up	1
Solyc03g121420.2			up	1
Solyc11g018760.1			up	1
Solyc04g082350.1			up	1
Solyc08g007240.2			up	1
Solyc11g042860.1			up	1
Solyc09g009660.2			up	1
Solyc01g108100.2			up	1
Solyc01g110560.2			up	1
Solyc09g089490.2			up	1
Solyc05g005180.2		1,4-dihydroxy-2-naphthoyl-CoA synthase, peroxisomal [Source:Projected from Arabidopsis thaliana (AT1G60550) UniProtKB/Swiss-Prot;Acc:Q8GYN9]	up	1
Solyc04g071780.2			up	1
Solyc01g100390.2			up	1
Solyc01g105600.2			up	1
Solyc12g098580.1		Glycosyltransferase [Source:UniProtKB/TrEMBL;Acc:K4DHN1]	up	1
Solyc02g078500.2			up	1
Solyc04g063350.2			up	1
Solyc06g007580.1			up	1
Solyc01g090210.2			up	1
Solyc08g077910.2			up	1
Solyc04g014520.1			up	1
Solyc05g041200.2		4-hydroxyphenylpyruvate dioxygenase [Source:UniProtKB/TrEMBL;Acc:K4C0A1]	up	1
Solyc01g087040.2			up	1
Solyc10g075070.1		Non-specific lipid-transfer protein [Source:UniProtKB/TrEMBL;Acc:K4D1U9]	up	1
Solyc08g006350.2		Glycosyltransferase [Source:UniProtKB/TrEMBL;Acc:K4CIC3]	up	1
Solyc12g049030.1			up	1
Solyc04g080250.2	DUT1	Deoxyuridine 5'-triphosphate nucleotidohydrolase [Source:Projected from Arabidopsis thaliana (AT3G46940) UniProtKB/Swiss-Prot;Acc:Q9STG6]	up	1
Solyc09g061410.1			up	1
Solyc10g054820.1			up	1
Solyc04g071990.2			up	1
Solyc01g106620.2		PR1 protein [Source:UniProtKB/TrEMBL;Acc:B2LW68]	up	1
Solyc06g008460.1			up	1
Solyc02g094400.2		Glycerophosphodiester phosphodiesterase GDPD2 [Source:Projected from Arabidopsis thaliana (AT5G41080) UniProtKB/Swiss-Prot;Acc:Q9FLM1]	up	1
Solyc04g016470.2			up	1
Solyc10g012370.2		Cysteine synthase [Source:UniProtKB/TrEMBL;Acc:K4CYL4]	up	1
Solyc08g005720.2			up	1
Solyc07g008240.2		Non-symbiotic hemoglobin 1 [Source:Projected from Arabidopsis thaliana (AT2G16060) UniProtKB/Swiss-Prot;Acc:O24520]	up	1
Solyc09g084490.2			up	1
Solyc03g020010.1		Lemir [Source:UniProtKB/TrEMBL;Acc:O48625]	up	1
Solyc01g094700.2			up	1
Solyc01g101190.2		Terpene synthase [Source:UniProtKB/TrEMBL;Acc:G5CV44]	up	1
Solyc01g091700.2			up	1
Solyc03g121180.2			up	1
Solyc01g086680.2		Glutathione S-transferase U8 [Source:Projected from Arabidopsis thaliana (AT3G09270) UniProtKB/Swiss-Prot;Acc:Q9SR36]	up	1
Solyc05g050820.2			up	1
Solyc09g092720.2			up	1
Solyc03g005550.2			up	1
Solyc01g105880.2		Beta-phellandrene synthase [Source:UniProtKB/TrEMBL;Acc:Q1XBU4]	up	1
Solyc12g006130.1			up	1
Solyc01g007730.2			up	1
Solyc01g006050.2			up	1
Solyc01g108710.2			up	1
Solyc01g104430.1			up	1
Solyc01g006790.2			up	1
Solyc04g008140.1			up	1
Solyc08g068150.2		BURP domain protein RD22 [Source:Projected from Arabidopsis thaliana (AT5G25610) UniProtKB/Swiss-Prot;Acc:Q08298]	up	1
Solyc01g107190.2			up	1
Solyc09g011510.2			up	1
Solyc04g077750.2			up	1
Solyc07g022900.2		Photosystem I chlorophyll a/b-binding protein 5, chloroplastic [Source:Projected from Arabidopsis thaliana (AT1G45474) UniProtKB/Swiss-Prot;Acc:Q9C639]	up	1
Solyc04g077220.2			up	1
Solyc08g066810.2			up	1
Solyc05g052030.1		Ethylene response factor 4 [Source:UniProtKB/TrEMBL;Acc:Q84XB0]	up	1
Solyc05g018770.1			up	1
Solyc03g020030.2			up	1
Solyc11g010700.1			up	1
Solyc05g046340.1		Phosphomannomutase [Source:UniProtKB/TrEMBL;Acc:K4C0W7]	up	1
Solyc11g071440.1			up	1
Solyc08g079730.1		Protein DETOXIFICATION [Source:UniProtKB/TrEMBL;Acc:K4CNX3]	up	1
Solyc01g100760.2			up	1
Solyc03g031940.2			up	1
Solyc04g014450.1			up	1
Solyc12g008560.1			up	1
Solyc11g010850.1			up	1
Solyc09g074840.2			up	1
Solyc09g008130.2		Phosphoglycerate kinase [Source:UniProtKB/TrEMBL;Acc:K4CQK2]	up	1
Solyc03g005820.2			up	1
Solyc04g008120.1			up	1
Solyc10g086570.2		Putative uncharacterized protein [Source:UniProtKB/TrEMBL;Acc:Q53U36]	up	1
Solyc09g074850.2			up	1
Solyc05g050920.2		Flavin-containing monooxygenase [Source:UniProtKB/TrEMBL;Acc:K4C1C4]	up	1
Solyc10g083690.2			up	1
Solyc08g005650.2		Cytochrome P450-1 [Source:UniProtKB/TrEMBL;Acc:K4CI56]	up	1
Solyc11g044840.1		Aminotransferase ALD1 [Source:Projected from Arabidopsis thaliana (AT2G13810) UniProtKB/Swiss-Prot;Acc:Q9ZQI7]	up	1
Solyc12g042380.1			up	1
Solyc01g006070.2			up	1
Solyc06g033850.2			up	1
Solyc01g109180.2		Long chain acyl-CoA synthetase 2 [Source:Projected from Arabidopsis thaliana (AT1G49430) UniProtKB/Swiss-Prot;Acc:Q9XIA9]	up	1
Solyc05g046290.2		Xyloglucan endotransglucosylase/hydrolase [Source:UniProtKB/TrEMBL;Acc:K4C0W2]	up	1
Solyc09g065290.2			up	1
Solyc08g068440.2			up	1
Solyc10g005460.2			up	1
Solyc01g059980.2		Glucan endo-1,3-beta-glucosidase B [Source:UniProtKB/Swiss-Prot;Acc:Q01413]	up	1
Solyc01g108700.2			up	1
Solyc05g056400.2		Protein disulfide-isomerase [Source:UniProtKB/TrEMBL;Acc:K4C2W4]	up	1
Solyc11g009010.1			up	1
Solyc02g085120.2		Laccase [Source:UniProtKB/TrEMBL;Acc:K4BB26]	up	1
Solyc03g033330.2			up	1
Solyc07g049290.2			up	1
Solyc12g098540.1			up	1
Solyc02g076630.1			up	1
Solyc04g008150.1			up	1
Solyc02g092060.1			up	1
Solyc12g043030.1			up	1
Solyc12g044610.1			up	1
Solyc09g098000.2			up	1
Solyc10g008120.2			up	1
Solyc02g089090.2		MRLK5 [Source:UniProtKB/TrEMBL;Acc:K4BC63]	up	1
Solyc09g011960.1		Laccase-17 [Source:Projected from Arabidopsis thaliana (AT5G60020) UniProtKB/Swiss-Prot;Acc:Q9FJD5]	up	1
Solyc04g008110.2		Histidine kinase 4 [Source:Projected from Arabidopsis thaliana (AT2G01830) UniProtKB/Swiss-Prot;Acc:Q9C5U0]	up	1
Solyc08g075240.2		Long-chain-alcohol oxidase [Source:UniProtKB/TrEMBL;Acc:K4CMP1]	up	1
Solyc01g109330.2			up	1
Solyc04g063240.2		Protein STAY-GREEN LIKE, chloroplastic [Source:Projected from Arabidopsis thaliana (AT1G44000) UniProtKB/Swiss-Prot;Acc:Q94AQ9]	up	1
Solyc02g079930.2		Protein HEAT-STRESS-ASSOCIATED 32 [Source:Projected from Arabidopsis thaliana (AT4G21320) UniProtKB/Swiss-Prot;Acc:Q8GWL1]	up	1
Solyc01g098190.2		Sodium/hydrogen exchanger [Source:UniProtKB/TrEMBL;Acc:K4B0K6]	up	1
Solyc04g071770.2			up	1
Solyc11g007470.1		Glycosyltransferase [Source:UniProtKB/TrEMBL;Acc:K4D508]	up	1
Solyc06g005100.2			up	1
Solyc10g053920.1			up	1
Solyc08g060920.2			up	1
Solyc12g044330.1			up	1
Solyc03g111710.2			up	1
Solyc10g080610.1			up	1
Solyc11g045520.1			up	1
Solyc06g084140.2			up	1
Solyc06g033980.2			up	1
Solyc02g087090.2		Alpha-DOX2 [Source:UniProtKB/TrEMBL;Acc:Q69EZ9]	up	1
Solyc08g065940.2			up	1
Solyc03g026000.2			up	1
Solyc01g100460.2		Anaerobic basic leucine zipper protein [Source:UniProtKB/TrEMBL;Acc:Q6A1K9]	up	1
Solyc10g055820.1			up	1
Solyc01g094250.2			up	1
Solyc01g101210.2		Terpene synthase [Source:UniProtKB/TrEMBL;Acc:G5CV43]	up	1
Solyc02g078150.2			up	1
Solyc12g006240.1			up	1
Solyc06g050700.2			up	1
Solyc01g080260.2			up	1
Solyc02g083280.2			up	1
Solyc06g006090.1			up	1
Solyc07g007760.2			up	1
Solyc08g067260.2			up	1
Solyc06g006070.1			up	1
Solyc02g076820.2			up	1
Solyc11g027920.1			up	1
Solyc02g080120.1			up	1
Solyc04g008130.1			up	1
Solyc01g009430.2			up	1
Solyc07g052960.1			up	1
Solyc07g026660.2			up	1
Solyc01g106340.2			up	1
Solyc06g051440.2			up	1
Solyc09g007020.1		Pathogenesis-related protein [Source:UniProtKB/TrEMBL;Acc:O24026]	up	1
Solyc02g032170.2			up	1
Solyc07g005100.2			up	1
Solyc04g082460.2		Catalase-1 [Source:Projected from Arabidopsis thaliana (AT1G20630) UniProtKB/Swiss-Prot;Acc:Q96528]	up	1
Solyc09g089570.2			up	1
Solyc06g006040.1			up	1
Solyc03g006410.2			up	1
Solyc02g062300.2			up	1
Solyc01g080490.2	DMP2		up	1
Solyc10g050890.1			up	1
Solyc05g009720.2			up	1
Solyc05g053060.1			up	1
Solyc10g055800.1			up	1
Solyc10g045240.1			up	1
Solyc05g009320.2		LOB domain-containing protein 42 [Source:Projected from Arabidopsis thaliana (AT1G68510) UniProtKB/Swiss-Prot;Acc:Q9CA30]	up	1
Solyc04g007750.2			up	1
Solyc06g006010.1			up	1
Solyc06g072960.1			up	1
Solyc06g005310.2			up	1
Solyc01g100020.2			up	1
Solyc01g111010.2			up	1
Solyc07g055260.2			up	1
Solyc07g055050.2			up	1
Solyc11g007330.1			up	1
Solyc04g007730.2			up	1
Solyc03g114180.2		Glycosyltransferase [Source:UniProtKB/TrEMBL;Acc:K4BKS0]	up	1
Solyc04g051790.1			up	1
Solyc02g094270.1			up	1
Solyc03g118820.2			up	1
Solyc09g092470.2		TPS14 [Source:UniProtKB/TrEMBL;Acc:G5CV54]	up	1
Solyc01g094970.2			up	1
Solyc08g061160.1			up	1
Solyc08g006410.2		Glycosyltransferase [Source:UniProtKB/TrEMBL;Acc:K4CIC9]	up	1
Solyc10g052650.1			up	1
Solyc04g077030.2			up	1
Solyc09g009830.2			up	1
Solyc02g038760.2		AT-hook motif nuclear-localized protein 10 [Source:Projected from Arabidopsis thaliana (AT2G33620) UniProtKB/Swiss-Prot;Acc:O22812]	up	1
Solyc02g065190.2			up	1
Solyc06g035480.2			up	1
Solyc10g008000.1		Protein LIGHT-DEPENDENT SHORT HYPOCOTYLS 10 [Source:Projected from Arabidopsis thaliana (AT2G42610) UniProtKB/Swiss-Prot;Acc:Q9S7R3]	up	1
Solyc07g022830.2			up	1
Solyc06g050760.1			up	1
Solyc01g010770.2			up	1
Solyc05g021500.1			up	1
Solyc06g076350.2		Transcription factor BOA [Source:Projected from Arabidopsis thaliana (AT5G59570) UniProtKB/Swiss-Prot;Acc:Q9LTH4]	up	1
Solyc06g006020.1			up	1
Solyc05g046130.2			up	1
Solyc10g051020.1			up	1
Solyc01g099020.2			up	1
Solyc11g066090.1			up	1
Solyc03g121750.1			up	1
Solyc11g006910.1		Ferredoxin [Source:UniProtKB/TrEMBL;Acc:K4D4V2]	up	1
Solyc01g096400.2			up	1
Solyc03g121010.2			up	1
Solyc09g018760.2			up	1
Solyc08g014010.2			up	1
Solyc04g074890.2			up	1
Solyc07g056470.2			up	1
Solyc03g111500.2			up	1
Solyc07g064420.2			up	1
Solyc01g086920.2			up	1
Solyc06g008920.2			up	1
Solyc01g100000.2			up	1
Solyc03g120900.1			up	1
Solyc02g014470.2			up	1
Solyc10g079860.1			up	1
Solyc01g097240.2		Pathogenesis-related protein P2 [Source:UniProtKB/Swiss-Prot;Acc:P32045]	up	1
Solyc07g026680.2			up	1
Solyc04g074530.2			up	1
Solyc01g005300.2			up	1
Solyc09g065000.2			up	1
Solyc02g077590.1			up	1
Solyc01g098120.2			up	1
Solyc04g078880.2			up	1
Solyc01g056370.2			up	1
Solyc05g024230.1			up	1
Solyc03g121540.2		Beta-galactosidase [Source:UniProtKB/TrEMBL;Acc:Q9ZP11]	up	1
Solyc01g107400.2			up	1
Solyc03g005330.1		Non-specific serine/threonine protein kinase [Source:UniProtKB/TrEMBL;Acc:K4BDV7]	up	1
Solyc02g085870.2		3-ketoacyl-CoA synthase [Source:UniProtKB/TrEMBL;Acc:K4BB98]	up	1
Solyc01g097390.2			up	1
Solyc02g038740.2		3-hydroxy-3-methylglutaryl coenzyme A reductase [Source:UniProtKB/TrEMBL;Acc:K4B5W7]	up	1
Solyc04g016210.2		Glycosyltransferase [Source:UniProtKB/TrEMBL;Acc:K4BQC1]	up	1
Solyc03g095510.2			up	1
Solyc03g113280.2			up	1
Solyc01g109090.2			up	1
Solyc03g095990.1			up	1
Solyc04g054370.1			up	1
Solyc04g014320.1			up	1
Solyc02g086480.1			up	1
Solyc10g085850.1		TPSI1 [Source:UniProtKB/TrEMBL;Acc:Q41336]	up	1
Solyc08g080190.2			up	1
Solyc07g054270.2			up	1
Solyc10g081120.1		Arabinosidase ARA-1 [Source:UniProtKB/TrEMBL;Acc:Q944F3]	up	1
Solyc04g014600.2			up	1
Solyc02g082720.2			up	1
Solyc11g005280.1			up	1
Solyc03g025380.2		Peroxidase [Source:UniProtKB/TrEMBL;Acc:K4BF11]	up	1
Solyc01g108490.2		Carboxypeptidase [Source:UniProtKB/TrEMBL;Acc:K4B364]	up	1
Solyc05g013330.2			up	1
Solyc09g007190.2			up	1
Solyc04g080480.1			up	1
Solyc11g010720.1			up	1
Solyc11g072110.1			up	1
Solyc03g113340.2			up	1
Solyc02g078910.2		Endonuclease 1 [Source:UniProtKB/TrEMBL;Acc:G3XKQ7]	up	1
Solyc09g008430.2			up	1
Solyc08g079870.1		Subtilisin-like protease [Source:UniProtKB/TrEMBL;Acc:O04678]	up	1
Solyc07g061810.1			up	1
Solyc04g017980.1			up	1
Solyc02g062650.2		Laccase [Source:UniProtKB/TrEMBL;Acc:K4B6F3]	up	1
Solyc09g005500.2			up	1
Solyc10g078920.1			up	1
Solyc03g114560.2			up	1
Solyc09g014580.2			up	1
Solyc12g044950.1			up	1
Solyc12g094650.1			up	1
Solyc11g020200.1			up	1
Solyc07g041500.2			up	1
Solyc06g053950.1			up	1
Solyc06g066240.2			up	1
Solyc01g079180.2		Pectinesterase [Source:UniProtKB/TrEMBL;Acc:K4AXG4]	up	1
Solyc11g072120.1			up	1
Solyc06g073090.2		Chloroplast-specific ribosomal protein [Source:UniProtKB/TrEMBL;Acc:Q672Q2]	up	1
Solyc06g054540.2			up	1
Solyc04g078090.2			up	1
Solyc01g081250.2			up	1
Solyc06g084130.2			up	1
Solyc01g106330.2			up	1
Solyc04g054740.2			up	1
Solyc12g096770.1			up	1
Solyc03g019690.1			up	1
Solyc09g065910.1			up	1
Solyc12g009480.1		SPX domain-containing protein 2 [Source:Projected from Arabidopsis thaliana (AT2G26660) UniProtKB/Swiss-Prot;Acc:O48781]	up	1
Solyc01g005500.2			up	1
Solyc12g056930.1			up	1
Solyc04g079240.2		Patatin [Source:UniProtKB/TrEMBL;Acc:K4BV08]	up	1
Solyc04g006930.2			up	1
Solyc06g009350.2			up	1
Solyc05g015560.1			up	1
Solyc08g006470.2			up	1
Solyc10g017580.2			up	1
Solyc10g079380.1			up	1
Solyc09g065940.2			up	1
Solyc12g056590.1			up	1
Solyc01g005940.2			up	1
Solyc01g008620.2			up	1
Solyc03g025320.2		BAHD acyltransferase DCR [Source:Projected from Arabidopsis thaliana (AT5G23940) UniProtKB/Swiss-Prot;Acc:Q9FF86]	up	1
Solyc06g074280.2			up	1
Solyc09g065560.2			up	1
Solyc12g096840.1			up	1
Solyc10g048060.1			up	1
Solyc10g080060.1			up	1
Solyc10g074920.1		Mannan endo-1,4-beta-mannosidase 6 [Source:Projected from Arabidopsis thaliana (AT5G01930) UniProtKB/Swiss-Prot;Acc:Q9LZV3]	up	1
Solyc03g083850.1			up	1
Solyc05g015720.1			up	1
Solyc02g083250.2			up	1
Solyc02g081040.2			up	1
Solyc05g051900.2			up	1
Solyc01g009500.2			up	1
Solyc04g083140.1			up	1
Solyc09g011650.2			up	1
Solyc08g081670.1			up	1
Solyc11g016930.1			up	1
Solyc05g015300.2			up	1
Solyc09g007480.2			up	1
Solyc02g082920.2	CHI3	Acidic 26 kDa endochitinase [Source:UniProtKB/Swiss-Prot;Acc:Q05539]	up	1
Solyc07g062530.2			up	1
Solyc09g059630.1			up	1
Solyc05g006010.2			up	1
Solyc12g049630.1			up	1
Solyc11g066310.1			up	1
Solyc07g008710.2			up	1
Solyc01g066630.1			up	1
Solyc06g076160.2			up	1
Solyc04g080920.1		Fe(3+)-Zn(2+) purple acid phosphatase 12 [Source:Projected from Arabidopsis thaliana (AT2G27190) UniProtKB/Swiss-Prot;Acc:Q38924]	up	1
Solyc03g080060.1			up	1
Solyc11g072310.1		Gibberellin 20-oxidase-3 [Source:UniProtKB/TrEMBL;Acc:Q9ZPP2]	up	1
Solyc03g113030.2		Aldose 1-epimerase [Source:UniProtKB/TrEMBL;Acc:K4BKF6]	up	1
Solyc07g042400.2			up	1
Solyc06g064440.2			up	1
Solyc10g084400.1			up	1
Solyc03g123750.2			up	1
Solyc06g068040.2			up	1
Solyc05g007950.2		Ribonuclease T2 [Source:UniProtKB/TrEMBL;Acc:Q6A3R1]	up	1
Solyc08g068390.2			up	1
Solyc01g095080.2	ACS2	1-aminocyclopropane-1-carboxylate synthase 2 [Source:UniProtKB/Swiss-Prot;Acc:P18485]	up	1
Solyc08g080380.2			up	1
Solyc12g098850.1			up	1
Solyc12g042600.1		Glycosyltransferase [Source:UniProtKB/TrEMBL;Acc:K4DF51]	up	1
Solyc03g093120.2		Xyloglucan endotransglucosylase/hydrolase [Source:UniProtKB/TrEMBL;Acc:K4BII9]	up	1
Solyc07g016210.1			up	1
Solyc02g061770.2			up	1
Solyc03g005500.1			up	1
Solyc04g077410.2		1-aminocyclopropane-1-carboxylate synthase [Source:UniProtKB/TrEMBL;Acc:Q4LDM2]	up	1
Solyc03g033790.2			up	1
Solyc04g009260.1			up	1
Solyc07g021630.2		Branched-chain-amino-acid aminotransferase [Source:UniProtKB/TrEMBL;Acc:K4CD19]	up	1
Solyc08g005090.1			up	1
Solyc07g054630.2			up	1
Solyc10g084680.1			up	1
Solyc05g032670.1			up	1
Solyc03g005540.1			up	1
Solyc09g006000.2			up	1
Solyc08g076730.2			up	1
Solyc03g120500.2		Auxin-responsive protein [Source:UniProtKB/TrEMBL;Acc:G9HPX1]	up	1
Solyc01g109010.2			up	1
Solyc02g081060.2			up	1
Solyc03g123780.2			up	1
Solyc01g110060.2		Purple acid phosphatase [Source:UniProtKB/TrEMBL;Acc:K4B3L9]	up	1
Solyc10g083730.1			up	1
Solyc01g081610.2		Beta-hexosaminidase 2 [Source:Projected from Arabidopsis thaliana (AT1G05590) UniProtKB/Swiss-Prot;Acc:Q9SYK0]	up	1
Solyc05g014550.1			up	1
Solyc01g106630.2			up	1
Solyc04g080820.2		Cytokinin oxidase/dehydrogenase-like [Source:UniProtKB/TrEMBL;Acc:I0IUQ7]	up	1
Solyc08g078700.2		Mitochondrial small heat shock protein [Source:UniProtKB/TrEMBL;Acc:O80432]	up	1
Solyc05g010060.2		Phosphate transporter PHO1 homolog 1 [Source:Projected from Arabidopsis thaliana (AT1G68740) UniProtKB/Swiss-Prot;Acc:Q93ZF5]	up	1
Solyc07g055580.1			up	1
Solyc04g008780.2		Tetraketide alpha-pyrone reductase 1 [Source:Projected from Arabidopsis thaliana (AT4G35420) UniProtKB/Swiss-Prot;Acc:Q500U8]	up	1
Solyc11g071410.1			up	1
Solyc02g081500.2			up	1
Solyc12g098550.1			up	1
Solyc03g031530.2			up	1
Solyc04g015120.2			up	1
Solyc06g053180.2			up	1
Solyc05g047530.2			up	1
Solyc06g059970.2			up	1
Solyc03g019760.2		ABC transporter G family member 11 [Source:Projected from Arabidopsis thaliana (AT1G17840) UniProtKB/Swiss-Prot;Acc:Q8RXN0]	up	1
Solyc01g020330.2			up	1
Solyc07g063700.1		Serine/threonine-protein kinase [Source:UniProtKB/TrEMBL;Acc:K4CH53]	up	1
Solyc02g071610.2			up	1
Solyc03g098010.2		Purple acid phosphatase [Source:UniProtKB/TrEMBL;Acc:K4BJL7]	up	1
Solyc09g011000.2			up	1
Solyc02g068080.2		Chloride channel protein [Source:UniProtKB/TrEMBL;Acc:K4B7E0]	up	1
Solyc10g085500.1			up	1
Solyc10g018200.1			up	1
Solyc09g005420.2			up	1
Solyc10g050110.1			up	1
Solyc12g013700.1			up	1
Solyc12g044200.1			up	1
Solyc06g066160.2			up	1
Solyc12g098230.1			up	1
Solyc02g032650.2			up	1
Solyc09g075700.1			up	1
Solyc10g084880.2			up	1
Solyc12g094700.1			up	1
Solyc04g081230.2			up	1
Solyc03g005560.1		Inorganic phosphate transporter [Source:UniProtKB/TrEMBL;Acc:O22549]	up	1
Solyc11g051210.1			up	1
Solyc06g024260.1			up	1
Solyc10g083400.1			up	1
Solyc11g069260.1		ABC transporter I family member 10, chloroplastic [Source:Projected from Arabidopsis thaliana (AT4G33460) UniProtKB/Swiss-Prot;Acc:Q8H1R4]	up	1
Solyc02g065550.2			up	1
Solyc08g066720.1			up	1
Solyc03g098060.1			up	1
Solyc06g024270.1			up	1
Solyc07g007800.2			up	1
Solyc03g005210.2			up	1
Solyc08g077530.2		Beta-amylase [Source:UniProtKB/TrEMBL;Acc:K4CNB2]	up	1
Solyc09g008910.1			up	1
Solyc04g054380.1		Terpene synthase [Source:UniProtKB/TrEMBL;Acc:G5CV47]	up	1
Solyc09g065430.2			up	1
Solyc01g068140.2			up	1
Solyc11g027660.1			up	1
Solyc01g081320.2			up	1
Solyc07g053900.2			up	1
Solyc04g024430.2			up	1
Solyc03g112760.2			up	1
Solyc05g018550.2			up	1
Solyc08g074260.2			up	1
Solyc01g097570.2			up	1
Solyc03g117250.2			up	1
Solyc07g006650.2		Xylose isomerase [Source:Projected from Arabidopsis thaliana (AT5G57655) UniProtKB/Swiss-Prot;Acc:Q9FKK7]	up	1
Solyc03g032210.2			up	1
Solyc02g092860.2			up	1
Solyc05g041140.2			up	1
Solyc02g082420.2			up	1
Solyc09g083440.2			up	1
Solyc01g100710.2			up	1
Solyc02g082450.2			up	1
Solyc01g058500.2			up	1
Solyc09g011970.1		Laccase [Source:UniProtKB/TrEMBL;Acc:K4CRM2]	up	1
Solyc02g080850.1			up	1
Solyc11g021360.1			up	1
Solyc06g036110.1			up	1
Solyc05g039950.1			up	1
Solyc01g108990.2			up	1
Solyc05g005670.1		RING-type E3 ubiquitin transferase [Source:UniProtKB/TrEMBL;Acc:K4BW95]	up	1
Solyc03g115040.2			up	1
Solyc06g024380.1			up	1
Solyc05g016250.2			up	1
Solyc11g069640.1			up	1
Solyc03g111760.2			up	1
Solyc09g091110.2			up	1
Solyc01g100770.2			up	1
Solyc08g007540.2			up	1
Solyc10g075090.1		Non-specific lipid-transfer protein [Source:UniProtKB/TrEMBL;Acc:K4D1V1]	up	1
Solyc06g063360.2			up	1
Solyc09g092260.2			up	1
Solyc08g062960.2			up	1
Solyc06g060590.2		Bidirectional sugar transporter SWEET [Source:UniProtKB/TrEMBL;Acc:K4C6N9]	up	1
Solyc03g098240.2		Glutamate decarboxylase [Source:UniProtKB/TrEMBL;Acc:B1Q3F0]	up	1
Solyc01g006580.2			up	1
Solyc09g005260.2			up	1
Solyc01g016460.2			up	1
Solyc07g009500.1			up	1
Solyc01g091160.2		Arginase 1 [Source:UniProtKB/TrEMBL;Acc:Q5UNS2]	up	1
Solyc02g089210.2			up	1
Solyc03g121470.2			up	1
Solyc02g092900.1			up	1
Solyc04g050900.1			up	1
Solyc06g068850.2			up	1
Solyc08g061180.1			up	1
Solyc02g032800.1			up	1
Solyc03g031590.2			up	1
Solyc04g024830.1			up	1
Solyc09g090970.2		Similar to pathogenesis-related protein STH-2 [Source:UniProtKB/TrEMBL;Acc:Q53U35]	up	1
Solyc12g096620.1			up	1
Solyc08g082670.2			up	1
Solyc12g040480.1			up	1
Solyc08g079890.1			up	1
Solyc03g123670.2			up	1
Solyc09g074550.2		CASP-like protein [Source:UniProtKB/TrEMBL;Acc:K4CV32]	up	1
Solyc03g119200.2			up	1
Solyc09g007790.1			up	1
Solyc05g018880.1			up	1
Solyc08g080570.2			up	1
Solyc07g043240.2		Probable pectinesterase 8 [Source:Projected from Arabidopsis thaliana (AT1G05310) UniProtKB/Swiss-Prot;Acc:O23038]	up	1
Solyc06g063330.2			up	1
Solyc08g066100.2		ATP-dependent 6-phosphofructokinase [Source:UniProtKB/TrEMBL;Acc:K4CLI8]	up	1
Solyc07g005680.2		Carboxypeptidase [Source:UniProtKB/TrEMBL;Acc:K4CB39]	up	1
Solyc01g100270.2			up	1
Solyc11g011240.1			up	1
Solyc11g011230.1			up	1
Solyc02g065080.2			up	1
Solyc11g027710.1			up	1
Solyc06g083580.2		Pectate lyase [Source:UniProtKB/TrEMBL;Acc:K4CAL3]	up	1
Solyc04g014480.2		15.7 kDa heat shock protein, peroxisomal [Source:Projected from Arabidopsis thaliana (AT5G37670) UniProtKB/Swiss-Prot;Acc:Q9FHQ3]	up	1
Solyc04g076220.2			up	1
Solyc10g008370.2			up	1
Solyc04g072760.2			up	1
Solyc03g098100.2			up	1
Solyc11g069450.1			up	1
Solyc03g034320.2			up	1
Solyc11g010790.1			up	1
Solyc12g014010.1			up	1
Solyc03g115770.2			up	1
Solyc10g017960.1			up	1
Solyc11g056680.1			up	1
Solyc03g113930.1			up	1
Solyc01g103970.2			up	1
Solyc04g009620.2	CS2	Chorismate synthase 2, chloroplastic [Source:UniProtKB/Swiss-Prot;Acc:Q42885]	up	1
Solyc12g096500.1			up	1
Solyc03g006810.2		Peroxidase 66 [Source:Projected from Arabidopsis thaliana (AT5G51890) UniProtKB/Swiss-Prot;Acc:Q9LT91]	up	1
Solyc01g086910.2			up	1
Solyc11g027730.1			up	1
Solyc06g074120.2		Bell-like homeodomain protein 2 [Source:UniProtKB/TrEMBL;Acc:Q7Y0Z7]	up	1
Solyc01g010610.1			up	1
Solyc02g064800.2			up	1
Solyc06g064900.2			up	1
Solyc07g053930.1			up	1
Solyc07g049440.2			up	1
Solyc01g109800.2			up	1
Solyc02g080220.2		Pectinesterase [Source:UniProtKB/TrEMBL;Acc:K4B9P3]	up	1
Solyc02g088560.2			up	1
Solyc06g066230.2			up	1
Solyc01g096720.2			up	1
Solyc11g027840.1			up	1
Solyc12g006380.1		2-oxoglutarate-dependent dioxygenase [Source:UniProtKB/TrEMBL;Acc:Q4W8D2]	up	1
Solyc11g072990.1		3-ketoacyl-CoA synthase [Source:UniProtKB/TrEMBL;Acc:K4DB05]	up	1
Solyc02g022880.1			up	1
Solyc03g071580.1			up	1
Solyc07g007750.2		Defensin protein [Source:UniProtKB/TrEMBL;Acc:B1N678]	up	1
Solyc04g025440.2			up	1
Solyc03g119610.1			up	1
Solyc08g079420.2			up	1
Solyc02g062030.1			up	1
Solyc02g094060.2		Chloride channel protein [Source:UniProtKB/TrEMBL;Acc:K4BDK2]	up	1
Solyc10g055810.1	CHI9	Basic 30 kDa endochitinase [Source:UniProtKB/Swiss-Prot;Acc:Q05538]	up	1
Solyc10g078720.1			up	1
Solyc09g066410.1			up	1
Solyc10g083860.1			up	1
Solyc09g066400.1			up	1
Solyc10g085100.1			up	1
Solyc09g066370.1			up	1
Solyc02g087520.2			up	1
Solyc06g005070.1			up	1
Solyc11g007730.1			up	1
Solyc04g011680.1			up	1
Solyc01g102960.2			up	1
Solyc06g024350.1			up	1
Solyc08g006210.1			up	1
Solyc06g009190.2		Pectinesterase [Source:UniProtKB/TrEMBL;Acc:K4C3U9]	up	1
Solyc02g078370.1			up	1
Solyc01g005400.2			up	1
Solyc02g078450.2			up	1
Solyc11g010960.1			up	1
Solyc01g102710.2			up	1
Solyc02g085760.2			up	1
Solyc03g111450.1			up	1
Solyc10g075100.1		Non-specific lipid-transfer protein [Source:UniProtKB/TrEMBL;Acc:Q4A1N1]	up	1
Solyc01g007330.2	rbcL	Ribulose bisphosphate carboxylase large chain [Source:UniProtKB/TrEMBL;Acc:A0A0C5CHE6]	up	1
Solyc12g100290.1		Histone-lysine N-methyltransferase ASHH3 [Source:Projected from Arabidopsis thaliana (AT2G44150) UniProtKB/Swiss-Prot;Acc:Q945S8]	up	1
Solyc03g078230.2			up	1
Solyc08g007770.2			up	1
Solyc11g066270.1		Xyloglucan endotransglucosylase/hydrolase [Source:UniProtKB/TrEMBL;Acc:K4D9N5]	up	1
Solyc06g051680.1			up	1
Solyc01g067440.2		Monothiol glutaredoxin-S10 [Source:Projected from Arabidopsis thaliana (AT3G21460) UniProtKB/Swiss-Prot;Acc:Q9LIF1]	up	1
Solyc02g087070.2			up	1
Solyc07g056510.2			up	1
Solyc12g007070.1		Heat stress transcription factor C-1 [Source:Projected from Arabidopsis thaliana (AT3G24520) UniProtKB/Swiss-Prot;Acc:Q9LV52]	up	1
Solyc04g074440.1			up	1
Solyc01g067380.2			up	1
Solyc08g007430.1			up	1
Solyc06g007770.2			up	1
Solyc08g080650.1			up	1
Solyc06g053650.1			up	1
Solyc06g065010.2			up	1
Solyc04g051620.1			up	1
Solyc04g014310.1			up	1
Solyc07g065500.1			up	1
Solyc07g055740.1			up	1
Solyc11g013890.1			up	1
Solyc12g044190.1			up	1
Solyc04g077190.2			up	1
Solyc09g091950.1			up	1
Solyc04g054260.2			up	1
Solyc05g055400.2			up	1
Solyc09g072660.2			up	1
Solyc04g074420.1			up	1
Solyc10g047040.1			up	1
Solyc07g063930.2			up	1
Solyc04g016540.1		Pentatricopeptide repeat-containing protein At2g39620 [Source:Projected from Arabidopsis thaliana (AT2G39620) UniProtKB/Swiss-Prot;Acc:O80647]	up	1
Solyc11g027760.1			up	1
Solyc06g035940.2			up	1
Solyc09g014350.2		Glycerol-3-phosphate 2-O-acyltransferase 6 [Source:Projected from Arabidopsis thaliana (AT2G38110) UniProtKB/Swiss-Prot;Acc:O80437]	up	1
Solyc02g065400.2	PSBO	Oxygen-evolving enhancer protein 1, chloroplastic [Source:UniProtKB/Swiss-Prot;Acc:P23322]	up	1
Solyc04g074810.2			up	1
Solyc05g006380.1			up	1
Solyc08g080630.2		Ethylene-responsive proteinase inhibitor 1 [Source:UniProtKB/Swiss-Prot;Acc:P20076]	up	1
Solyc01g104720.2			up	1
Solyc09g007860.2			up	1
Solyc04g050820.1			up	1
Solyc12g010380.1			up	1
Solyc08g067500.1		Non-specific lipid-transfer protein [Source:UniProtKB/TrEMBL;Acc:K4CLX6]	up	1
Solyc08g078210.2			up	1
Solyc09g090080.1			up	1
Solyc03g032090.1			up	1
Solyc05g051740.2			up	1
Solyc07g054430.2			up	1
Solyc10g076180.1			up	1
Solyc09g082980.2			up	1
Solyc01g080020.2			up	1
Solyc04g050860.1			up	1
Solyc01g008790.2		Non-specific phospholipase C2 [Source:Projected from Arabidopsis thaliana (AT2G26870) UniProtKB/Swiss-Prot;Acc:O81020]	up	1
Solyc05g055650.2			up	1
Solyc09g097770.2		Cell wall protein [Source:UniProtKB/TrEMBL;Acc:Q40142]	up	1
Solyc08g065420.2		Homeobox protein ATH1 [Source:Projected from Arabidopsis thaliana (AT4G32980) UniProtKB/Swiss-Prot;Acc:P48731]	up	1
Solyc01g104820.2			up	1
Solyc05g006980.2			up	1
Solyc05g055910.2			up	1
Solyc10g079660.1			up	1
Solyc08g080640.1		Protein NP24 [Source:UniProtKB/Swiss-Prot;Acc:P12670]	up	1
Solyc10g084540.1			up	1
Solyc02g083980.2		Endoglucanase [Source:UniProtKB/TrEMBL;Acc:K4BAR6]	up	1
Solyc05g013460.2		Protein DETOXIFICATION [Source:UniProtKB/TrEMBL;Acc:K4BY67]	up	1
Solyc08g062220.2		Glycosyltransferase [Source:UniProtKB/TrEMBL;Acc:K4CL11]	up	1
Solyc01g097270.2			up	1
Solyc04g081770.2			up	1
Solyc01g108300.2			up	1
Solyc07g052370.2			up	1
Solyc02g087810.2		Aldose 1-epimerase [Source:UniProtKB/TrEMBL;Acc:K4BBT7]	up	1
Solyc02g092550.2			up	1
Solyc10g083250.1		CASP-like protein [Source:UniProtKB/TrEMBL;Acc:K4D3B2]	up	1
Solyc06g060710.2			up	1
Solyc03g043860.2		Nudix hydrolase 1 [Source:Projected from Arabidopsis thaliana (AT1G68760) UniProtKB/Swiss-Prot;Acc:Q9CA40]	up	1
Solyc01g090890.2			up	1
Solyc01g006680.2		Lysine-specific demethylase JMJ30 [Source:Projected from Arabidopsis thaliana (AT3G20810) UniProtKB/Swiss-Prot;Acc:Q8RWR1]	up	1
Solyc09g005480.2			up	1
Solyc04g050620.2			up	1
Solyc11g020180.1			up	1
Solyc05g008400.2		Repressor of RNA polymerase III transcription [Source:UniProtKB/TrEMBL;Acc:K4BX14]	up	1
Solyc05g050110.2			up	1
Solyc02g081600.2			up	1
Solyc04g082050.2			up	1
Solyc06g008620.1			up	1
Solyc07g053530.1			up	1
Solyc01g091930.2			up	1
Solyc02g092110.2		Putative phytosulfokine peptide [Source:UniProtKB/TrEMBL;Acc:Q7PCA6]	up	1
Solyc03g119540.2			up	1
Solyc01g094340.2			up	1
Solyc11g021060.1	ARPI	Proteinase inhibitor type-2 TR8 [Source:UniProtKB/Swiss-Prot;Acc:Q43710]	up	1
Solyc01g080010.2			up	1
Solyc12g005440.1			up	1
Solyc09g091910.1		Purple acid phosphatase [Source:UniProtKB/TrEMBL;Acc:K4CWL7]	up	1
Solyc01g111350.2			up	1
Solyc05g008910.2			up	1
