# Supplementary material for: Ralstonia solanacearum Suppresses Tomato Root Growth by Downregulation of a Wall-Associated Receptor Kinase
Source: Plants (Basel). 2023 Oct 17;12(20):3600. doi: 10.3390/plants12203600 (PMC10610323; doi:10.3390/plants12203600)
Supplement: Supplementary file 1 [file plants-12-03600-s001.zip › Table S2 Differentially expressed genes in hrpB mutant inoculated tomato roots.xlsx]

## Sheet: Table S2 Differentially express
Gene_id	Gene_name	Gene_description	M_vs_CK	Sum
540			540	540
Solyc08g078950.2			down	1
Solyc07g062530.2			down	1
Solyc07g045460.2			down	1
Solyc12g009650.1			down	1
Solyc10g076480.1		Ammonium transporter [Source:UniProtKB/TrEMBL;Acc:K4D1Z0]	down	1
Solyc10g081320.1			down	1
Solyc07g049150.2			down	1
Solyc02g070940.1	CAB1B	Chlorophyll a-b binding protein 1B, chloroplastic [Source:UniProtKB/Swiss-Prot;Acc:P07370]	down	1
Solyc09g072690.1		Cation/calcium exchanger 1 [Source:Projected from Arabidopsis thaliana (AT5G17860) UniProtKB/Swiss-Prot;Acc:Q9FKP1]	down	1
Solyc03g036480.1			down	1
Solyc03g036470.1			down	1
Solyc03g080060.1			down	1
Solyc09g014230.1			down	1
Solyc02g071090.2			down	1
Solyc07g008300.1			down	1
Solyc07g006680.1			down	1
Solyc04g082630.2		Glyceraldehyde-3-phosphate dehydrogenase [Source:UniProtKB/TrEMBL;Acc:K4BVZ0]	down	1
Solyc03g042560.1			down	1
Solyc02g070110.1			down	1
Solyc04g051690.2			down	1
Solyc12g035400.1		WAT1-related protein [Source:UniProtKB/TrEMBL;Acc:K4DE01]	down	1
Solyc01g107590.2			down	1
Solyc01g073670.2			down	1
Solyc03g113430.2			down	1
Solyc02g079650.2			down	1
Solyc12g006460.1			down	1
Solyc04g078460.2			down	1
Solyc12g008380.1			down	1
Solyc01g081630.2			down	1
Solyc02g071080.1			down	1
Solyc02g032660.2		Protein DETOXIFICATION [Source:UniProtKB/TrEMBL;Acc:K4B5L0]	down	1
Solyc02g070670.2	UREG		down	1
Solyc04g072030.1			down	1
Solyc12g094410.1			down	1
Solyc01g067620.2			down	1
Solyc11g066670.1		Glycosyltransferase [Source:UniProtKB/TrEMBL;Acc:K4D9S4]	down	1
Solyc12g006470.1			down	1
Solyc03g078650.2			down	1
Solyc09g098380.1			down	1
Solyc05g054320.2			down	1
Solyc07g005760.2			down	1
Solyc08g067340.2			down	1
Solyc11g069740.1			down	1
Solyc06g074090.2			down	1
Solyc01g091320.2			down	1
Solyc09g090730.1		Ammonium transporter [Source:UniProtKB/TrEMBL;Acc:K4CW99]	down	1
Solyc08g075570.2			down	1
Solyc07g042190.2			down	1
Solyc10g049280.1			down	1
Solyc04g078660.1			down	1
Solyc07g055350.2			down	1
Solyc06g005750.2			down	1
Solyc05g008300.1			down	1
Solyc05g005870.2		WAT1-related protein [Source:UniProtKB/TrEMBL;Acc:K4BWB4]	down	1
Solyc04g005260.1			down	1
Solyc01g009580.1			down	1
Solyc07g045160.2		ATP-dependent 6-phosphofructokinase [Source:UniProtKB/TrEMBL;Acc:K4CES3]	down	1
Solyc04g057930.2			down	1
Solyc12g005790.1		Peroxidase [Source:UniProtKB/TrEMBL;Acc:K4DBB7]	down	1
Solyc07g062520.2			down	1
Solyc12g037930.1			down	1
Solyc02g070430.2			down	1
Solyc06g007960.2			down	1
Solyc05g010480.2			down	1
Solyc12g005880.1		Hexosyltransferase [Source:UniProtKB/TrEMBL;Acc:K4DBC6]	down	1
Solyc06g050900.2			down	1
Solyc01g100090.1			down	1
Solyc08g079080.2			down	1
Solyc01g104910.2			down	1
Solyc08g067620.2			down	1
Solyc08g081470.2		Protein SPIRAL1-like 5 [Source:Projected from Arabidopsis thaliana (AT4G23496) UniProtKB/Swiss-Prot;Acc:Q8LGD1]	down	1
Solyc05g013710.2		SufE-like protein 2, chloroplastic [Source:Projected from Arabidopsis thaliana (AT1G67810) UniProtKB/Swiss-Prot;Acc:Q9FXE3]	down	1
Solyc02g079170.2			down	1
Solyc08g013900.2			down	1
Solyc05g009500.2			down	1
Solyc04g007540.1		Protein DETOXIFICATION [Source:UniProtKB/TrEMBL;Acc:K4BNR1]	down	1
Solyc01g100760.2			down	1
Solyc01g098590.2			down	1
Solyc12g042470.1			down	1
Solyc02g071070.2			down	1
Solyc09g074280.1			down	1
Solyc12g009050.1			down	1
Solyc10g007110.2			down	1
Solyc01g067010.2			down	1
Solyc09g066050.2			down	1
Solyc05g007980.2			down	1
Solyc02g037540.1			down	1
Solyc02g079540.1		Serine/threonine-protein kinase [Source:UniProtKB/TrEMBL;Acc:K4B9H5]	down	1
Solyc04g056310.2			down	1
Solyc01g010350.2			down	1
Solyc01g100770.2			down	1
Solyc06g083590.2			down	1
Solyc12g098210.1			down	1
Solyc08g062970.1			down	1
Solyc08g081820.2			down	1
Solyc05g052830.2			down	1
Solyc03g097600.2		Bidirectional sugar transporter SWEET [Source:UniProtKB/TrEMBL;Acc:K4BJH7]	down	1
Solyc02g069490.2			down	1
Solyc12g009930.1		Glycosyltransferase [Source:UniProtKB/TrEMBL;Acc:K4DC81]	down	1
Solyc05g052820.2			down	1
Solyc02g088250.2			down	1
Solyc07g005410.2			down	1
Solyc07g064870.2		Endoglucanase [Source:UniProtKB/TrEMBL;Acc:K4CHG6]	down	1
Solyc03g078500.2		Glycosyltransferase [Source:UniProtKB/TrEMBL;Acc:K4BHS8]	down	1
Solyc04g011340.2		WAT1-related protein [Source:UniProtKB/TrEMBL;Acc:K4BPI9]	down	1
Solyc03g114160.1		RING-type E3 ubiquitin transferase [Source:UniProtKB/TrEMBL;Acc:K4BKR8]	down	1
Solyc01g111230.2		Dirigent protein 23 [Source:Projected from Arabidopsis thaliana (AT2G21100) UniProtKB/Swiss-Prot;Acc:Q84TH6]	down	1
Solyc04g014730.2			down	1
Solyc03g083660.1			down	1
Solyc08g005960.1			down	1
Solyc03g123390.2			down	1
Solyc07g005390.2			down	1
Solyc03g043700.2			down	1
Solyc01g068410.2		Auxin efflux carrier component [Source:UniProtKB/TrEMBL;Acc:E5KGD6]	down	1
Solyc03g097570.2		Bidirectional sugar transporter SWEET [Source:UniProtKB/TrEMBL;Acc:K4BJH4]	down	1
Solyc12g088140.1			down	1
Solyc12g056180.1			down	1
Solyc11g066800.1			down	1
Solyc02g064690.2			down	1
Solyc04g081870.2			down	1
Solyc07g014690.2			down	1
Solyc11g069940.1			down	1
Solyc02g071100.2			down	1
Solyc10g055230.1		Dirigent protein [Source:UniProtKB/TrEMBL;Acc:K4D1B5]	down	1
Solyc07g018430.2			down	1
Solyc10g009340.1		Calcium-binding protein KIC [Source:Projected from Arabidopsis thaliana (AT2G46600) UniProtKB/Swiss-Prot;Acc:Q9ZPX9]	down	1
Solyc01g097340.2	GME	GDP-mannose 3',5'-epimerase [Source:UniProtKB/TrEMBL;Acc:C6K2K9]	down	1
Solyc05g052250.2			down	1
Solyc09g089770.2			down	1
Solyc07g005440.1		Non-specific serine/threonine protein kinase [Source:UniProtKB/TrEMBL;Acc:K4CB16]	down	1
Solyc12g006570.1		Sesquiterpene synthase [Source:UniProtKB/TrEMBL;Acc:G5CV52]	down	1
Solyc02g087990.2			down	1
Solyc02g065680.2			down	1
Solyc02g090340.2			down	1
Solyc01g100900.2		WAT1-related protein [Source:UniProtKB/TrEMBL;Acc:K4B1C1]	down	1
Solyc11g005350.1		WAT1-related protein [Source:UniProtKB/TrEMBL;Acc:K4D4E8]	down	1
Solyc11g010790.1			down	1
Solyc01g067540.1		Ethylene-responsive transcription factor ERF086 [Source:Projected from Arabidopsis thaliana (AT5G18560) UniProtKB/Swiss-Prot;Acc:Q6J9Q2]	down	1
Solyc07g043500.1		Glycosyltransferase [Source:UniProtKB/TrEMBL;Acc:K4CEK8]	down	1
Solyc01g006060.2		Dirigent protein [Source:UniProtKB/TrEMBL;Acc:K4ASH2]	down	1
Solyc11g065340.1			down	1
Solyc02g080510.1			down	1
Solyc01g009430.2			down	1
Solyc11g010780.1			down	1
Solyc09g065070.1			down	1
Solyc02g093230.2			down	1
Solyc08g077480.2			down	1
Solyc04g074380.2		Glycosyltransferase [Source:UniProtKB/TrEMBL;Acc:K4BTX6]	down	1
Solyc08g065540.2			down	1
Solyc04g082480.2			down	1
Solyc11g067180.1		Fatty acyl-CoA reductase [Source:UniProtKB/TrEMBL;Acc:K4D9X5]	down	1
Solyc08g062210.2			down	1
Solyc01g079150.2			down	1
Solyc02g086970.2			down	1
Solyc11g010340.1		Transcription factor bHLH99 [Source:Projected from Arabidopsis thaliana (AT5G65320) UniProtKB/Swiss-Prot;Acc:Q9FKQ6]	down	1
Solyc03g112100.2			down	1
Solyc08g068150.2		BURP domain protein RD22 [Source:Projected from Arabidopsis thaliana (AT5G25610) UniProtKB/Swiss-Prot;Acc:Q08298]	down	1
Solyc01g079880.2			down	1
Solyc05g009590.2			down	1
Solyc03g097670.2			down	1
Solyc05g056500.1		RING-type E3 ubiquitin transferase [Source:UniProtKB/TrEMBL;Acc:K4C2X4]	down	1
Solyc02g076920.2			down	1
Solyc04g064770.1			down	1
Solyc08g080170.2			down	1
Solyc04g076190.1			down	1
Solyc02g088090.1			down	1
Solyc11g007370.1		Glycosyltransferase [Source:UniProtKB/TrEMBL;Acc:K4D4Z8]	down	1
Solyc08g005880.2		Protein DETOXIFICATION [Source:UniProtKB/TrEMBL;Acc:K4CI77]	down	1
Solyc10g078270.1		WAT1-related protein [Source:UniProtKB/TrEMBL;Acc:K4D269]	down	1
Solyc04g054730.2		Sulfate transporter 2.1 [Source:Projected from Arabidopsis thaliana (AT5G10180) UniProtKB/Swiss-Prot;Acc:O04722]	down	1
Solyc05g053400.1			down	1
Solyc03g093400.2			down	1
Solyc07g042500.2			down	1
Solyc04g079760.2			down	1
Solyc04g005070.2			down	1
Solyc03g005630.2			down	1
Solyc12g094390.1			down	1
Solyc06g064960.2			down	1
Solyc03g078360.1		Serine/threonine-protein kinase [Source:UniProtKB/TrEMBL;Acc:K4BHR5]	down	1
Solyc04g072780.2			down	1
Solyc02g093250.2			down	1
Solyc05g015480.2			down	1
Solyc01g065700.2			down	1
Solyc10g086240.1			down	1
Solyc01g067130.2			down	1
Solyc01g010060.2			down	1
Solyc04g005800.2			down	1
Solyc03g093410.2			down	1
Solyc07g040910.2			down	1
Solyc11g010980.1			down	1
Solyc12g055970.1		Endoglucanase [Source:UniProtKB/TrEMBL;Acc:K4DFS8]	down	1
Solyc07g014580.2			down	1
Solyc12g005670.1		Potassium transporter [Source:UniProtKB/TrEMBL;Acc:K4DBA5]	down	1
Solyc08g066650.2			down	1
Solyc10g080050.1			down	1
Solyc11g011970.1			down	1
Solyc08g068000.1			down	1
Solyc08g063130.2			down	1
Solyc07g064370.1			down	1
Solyc04g054760.2			down	1
Solyc04g071580.2		ABA-and ripening-induced protein [Source:UniProtKB/TrEMBL;Acc:Q40165]	down	1
Solyc09g008050.2		Glycosyltransferase [Source:UniProtKB/TrEMBL;Acc:K4CQJ4]	down	1
Solyc05g053620.2			down	1
Solyc03g118900.1		WAT1-related protein [Source:UniProtKB/TrEMBL;Acc:K4BM39]	down	1
Solyc08g065670.2			down	1
Solyc01g080790.2			down	1
Solyc01g090630.2			down	1
Solyc08g065610.2			down	1
Solyc01g088660.2			down	1
Solyc04g054740.2			down	1
Solyc06g068230.2			down	1
Solyc12g096870.1			down	1
Solyc01g112190.2			down	1
Solyc04g008950.2			down	1
Solyc10g005080.2			down	1
Solyc07g009380.2		Xyloglucan endotransglucosylase/hydrolase [Source:UniProtKB/TrEMBL;Acc:Q9FZ05]	down	1
Solyc03g116970.1			down	1
Solyc10g009550.2			down	1
Solyc01g109790.2		Glucose-1-phosphate adenylyltransferase [Source:UniProtKB/TrEMBL;Acc:Q15I66]	down	1
Solyc07g040780.2			down	1
Solyc10g080690.1		Patatin [Source:UniProtKB/TrEMBL;Acc:K4D2V9]	down	1
Solyc02g076890.1			down	1
Solyc01g006930.2			down	1
Solyc06g072550.2		CASP-like protein [Source:UniProtKB/TrEMBL;Acc:K4C8X5]	down	1
Solyc07g008280.2			down	1
Solyc11g065350.1			down	1
Solyc02g062390.2			down	1
Solyc09g008550.2			down	1
Solyc03g116910.2		Cinnamoyl-CoA reductase [Source:UniProtKB/TrEMBL;Acc:Q4U1I4]	down	1
Solyc09g089580.2	ACO3	1-aminocyclopropane-1-carboxylate oxidase homolog [Source:UniProtKB/Swiss-Prot;Acc:P10967]	down	1
Solyc01g101050.2		Peroxidase [Source:UniProtKB/TrEMBL;Acc:K4B1D5]	down	1
Solyc09g090470.2			down	1
Solyc05g018910.1			down	1
Solyc03g078150.2			down	1
Solyc09g090350.2		Long-chain-alcohol oxidase FAO3 [Source:Projected from Arabidopsis thaliana (AT3G23410) UniProtKB/Swiss-Prot;Acc:Q9LW56]	down	1
Solyc09g074040.1			down	1
Solyc09g091960.2		High mobility group B protein 15 [Source:Projected from Arabidopsis thaliana (AT1G04880) UniProtKB/Swiss-Prot;Acc:Q9MAT6]	down	1
Solyc07g064380.2			down	1
Solyc05g007470.2			down	1
Solyc11g012700.1	ATOPT3		down	1
Solyc05g015300.2			up	1
Solyc11g071600.1		Aldehyde oxidase [Source:UniProtKB/TrEMBL;Acc:Q9FV23]	up	1
Solyc06g063330.2			up	1
Solyc09g091670.2			up	1
Solyc08g062450.1		Class II small heat shock protein Le-HSP17.6 [Source:UniProtKB/TrEMBL;Acc:Q96489]	up	1
Solyc03g031890.2			up	1
Solyc09g015010.2			up	1
Solyc02g078500.2			up	1
Solyc10g083880.1			up	1
Solyc05g050410.2			up	1
Solyc06g050140.1			up	1
Solyc04g079480.2			up	1
Solyc11g069760.1			up	1
Solyc01g111880.2			up	1
Solyc09g083360.2			up	1
Solyc01g108240.2			up	1
Solyc03g119930.1		Molybdate transporter 2 [Source:Projected from Arabidopsis thaliana (AT1G80310) UniProtKB/Swiss-Prot;Acc:Q0WP36]	up	1
Solyc09g098270.2			up	1
Solyc01g073820.2			up	1
Solyc01g073890.2			up	1
Solyc08g007810.2			up	1
Solyc08g061060.1			up	1
Solyc02g085660.1		Glycosyltransferase [Source:UniProtKB/TrEMBL;Acc:K4BB77]	up	1
Solyc12g098540.1			up	1
Solyc06g061040.2			up	1
Solyc01g095080.2	ACS2	1-aminocyclopropane-1-carboxylate synthase 2 [Source:UniProtKB/Swiss-Prot;Acc:P18485]	up	1
Solyc09g075210.2		Heat shock protein [Source:UniProtKB/TrEMBL;Acc:Q42475]	up	1
Solyc11g016920.1		Nuclear transcription factor Y subunit C [Source:UniProtKB/TrEMBL;Acc:K4D6J8]	up	1
Solyc01g079940.2			up	1
Solyc07g016210.1			up	1
Solyc08g061020.1			up	1
Solyc02g085880.1			up	1
Solyc03g005530.1		Inorganic phosphate transporter [Source:UniProtKB/TrEMBL;Acc:O22549]	up	1
Solyc03g033790.2			up	1
Solyc06g035420.1			up	1
Solyc07g054880.2			up	1
Solyc08g061010.2			up	1
Solyc03g026230.1		Protein DETOXIFICATION [Source:UniProtKB/TrEMBL;Acc:K4BF96]	up	1
Solyc04g051360.2			up	1
Solyc03g121300.2			up	1
Solyc10g084680.1			up	1
Solyc04g076970.2			up	1
Solyc11g010410.1			up	1
Solyc12g099970.1	AKINBETA1	SNF1-related protein kinase regulatory subunit beta-1 [Source:Projected from Arabidopsis thaliana (AT5G21170) UniProtKB/Swiss-Prot;Acc:Q84VQ1]	up	1
Solyc07g065250.2			up	1
Solyc01g108100.2			up	1
Solyc11g020670.1			up	1
Solyc01g109010.2			up	1
Solyc03g123780.2			up	1
Solyc01g108970.2			up	1
Solyc06g006000.2			up	1
Solyc08g042040.2			up	1
Solyc06g074420.1			up	1
Solyc01g106630.2			up	1
Solyc08g078700.2		Mitochondrial small heat shock protein [Source:UniProtKB/TrEMBL;Acc:O80432]	up	1
Solyc03g006080.2			up	1
Solyc06g050700.2			up	1
Solyc02g090400.2			up	1
Solyc01g087590.2		Polyamine oxidase 1 [Source:Projected from Arabidopsis thaliana (AT5G13700) UniProtKB/Swiss-Prot;Acc:Q9FNA2]	up	1
Solyc05g041200.2		4-hydroxyphenylpyruvate dioxygenase [Source:UniProtKB/TrEMBL;Acc:K4C0A1]	up	1
Solyc07g017570.2			up	1
Solyc08g006860.2		Patatin [Source:UniProtKB/TrEMBL;Acc:K4CIH4]	up	1
Solyc05g052370.2			up	1
Solyc09g005400.2			up	1
Solyc03g115650.2		Eukaryotic translation initiation factor 5A [Source:UniProtKB/TrEMBL;Acc:K4BL67]	up	1
Solyc12g098550.1			up	1
Solyc03g031530.2			up	1
Solyc06g053180.2			up	1
Solyc05g050560.1			up	1
Solyc05g052050.1			up	1
Solyc01g066850.2		WAT1-related protein [Source:UniProtKB/TrEMBL;Acc:K4AWT5]	up	1
Solyc10g018200.1			up	1
Solyc12g013700.1			up	1
Solyc11g071470.1			up	1
Solyc06g075130.2			up	1
Solyc07g008240.2		Non-symbiotic hemoglobin 1 [Source:Projected from Arabidopsis thaliana (AT2G16060) UniProtKB/Swiss-Prot;Acc:O24520]	up	1
Solyc03g005560.1		Inorganic phosphate transporter [Source:UniProtKB/TrEMBL;Acc:O22549]	up	1
Solyc08g068630.2			up	1
Solyc03g116100.2			up	1
Solyc06g076560.1		17.6 kD class I small heat shock protein [Source:UniProtKB/TrEMBL;Acc:Q9SYV0]	up	1
Solyc01g010770.2			up	1
Solyc02g065550.2			up	1
Solyc08g062100.1			up	1
Solyc06g066680.2			up	1
Solyc08g077530.2		Beta-amylase [Source:UniProtKB/TrEMBL;Acc:K4CNB2]	up	1
Solyc06g035620.2			up	1
Solyc03g096050.2			up	1
Solyc01g111900.2			up	1
Solyc04g025530.2		Glutamate decarboxylase [Source:UniProtKB/TrEMBL;Acc:K4BQZ8]	up	1
Solyc10g050970.1			up	1
Solyc03g078620.1			up	1
Solyc01g081320.2			up	1
Solyc03g118970.2		Protein DETOXIFICATION [Source:UniProtKB/TrEMBL;Acc:K4BM46]	up	1
Solyc03g083440.2			up	1
Solyc03g111290.1			up	1
Solyc01g079200.2		Gibberellin 2-beta-dioxygenase 6 [Source:Projected from Arabidopsis thaliana (AT1G02400) UniProtKB/Swiss-Prot;Acc:Q9FZ21]	up	1
Solyc03g117270.1			up	1
Solyc11g017470.1		NAC4 domain protein [Source:UniProtKB/TrEMBL;Acc:K4D6Q0]	up	1
Solyc07g022900.2		Photosystem I chlorophyll a/b-binding protein 5, chloroplastic [Source:Projected from Arabidopsis thaliana (AT1G45474) UniProtKB/Swiss-Prot;Acc:Q9C639]	up	1
Solyc04g077220.2			up	1
Solyc03g123460.2			up	1
Solyc02g068030.1			up	1
Solyc03g020030.2			up	1
Solyc05g041140.2			up	1
Solyc02g078870.1			up	1
Solyc09g092480.1		Glycosyltransferase [Source:UniProtKB/TrEMBL;Acc:K4CWS4]	up	1
Solyc11g006630.1			up	1
Solyc01g108050.2			up	1
Solyc11g011500.1			up	1
Solyc01g073830.1			up	1
Solyc06g064440.2			up	1
Solyc12g008560.1			up	1
Solyc03g115060.2			up	1
Solyc01g108910.2			up	1
Solyc09g082810.2			up	1
Solyc06g074710.1			up	1
Solyc05g015350.2			up	1
Solyc01g108710.2			up	1
Solyc06g054630.1			up	1
Solyc06g072840.2			up	1
Solyc08g014360.1			up	1
Solyc03g006490.2			up	1
Solyc02g076630.1			up	1
Solyc01g080580.2			up	1
Solyc03g098240.2		Glutamate decarboxylase [Source:UniProtKB/TrEMBL;Acc:B1Q3F0]	up	1
Solyc05g051810.1			up	1
Solyc10g008120.2			up	1
Solyc08g078870.1			up	1
Solyc09g011960.1		Laccase-17 [Source:Projected from Arabidopsis thaliana (AT5G60020) UniProtKB/Swiss-Prot;Acc:Q9FJD5]	up	1
Solyc06g076300.2			up	1
Solyc07g009500.1			up	1
Solyc01g091160.2		Arginase 1 [Source:UniProtKB/TrEMBL;Acc:Q5UNS2]	up	1
Solyc02g089210.2			up	1
Solyc12g099130.1			up	1
Solyc02g069190.2		Iron-regulated transporter 2 [Source:UniProtKB/TrEMBL;Acc:Q9XFB3]	up	1
Solyc03g083690.1			up	1
Solyc11g018680.1			up	1
Solyc08g061180.1			up	1
Solyc04g082960.1			up	1
Solyc02g069060.2			up	1
Solyc02g036440.2			up	1
Solyc04g024650.1			up	1
Solyc01g099660.2			up	1
Solyc12g044330.1			up	1
Solyc06g083900.2			up	1
Solyc03g111710.2			up	1
Solyc06g084140.2			up	1
Solyc12g096620.1			up	1
Solyc04g009440.2		NAC domain protein [Source:UniProtKB/TrEMBL;Acc:Q6RH27]	up	1
Solyc03g123670.2			up	1
Solyc04g079730.1	AOS1	Allene oxide synthase 1, chloroplastic [Source:UniProtKB/Swiss-Prot;Acc:K4BV52]	up	1
Solyc01g099620.2		Respiratory burst oxidase homolog protein B [Source:Projected from Arabidopsis thaliana (AT1G09090) UniProtKB/Swiss-Prot;Acc:Q9SBI0]	up	1
Solyc08g077370.2			up	1
Solyc03g119200.2			up	1
Solyc07g043710.2			up	1
Solyc03g013160.2			up	1
Solyc03g120990.2		Malic enzyme [Source:UniProtKB/TrEMBL;Acc:K4BMP8]	up	1
Solyc03g026000.2			up	1
Solyc08g080570.2			up	1
Solyc08g077360.2			up	1
Solyc01g007030.2			up	1
Solyc01g101210.2		Terpene synthase [Source:UniProtKB/TrEMBL;Acc:G5CV43]	up	1
Solyc07g055470.2			up	1
Solyc02g078150.2			up	1
Solyc11g071750.1			up	1
Solyc02g065080.2			up	1
Solyc04g058100.2		Metallothionein-like protein type 2 [Source:UniProtKB/Swiss-Prot;Acc:Q43512]	up	1
Solyc09g061890.2		Pectate lyase [Source:UniProtKB/TrEMBL;Acc:K4CU19]	up	1
Solyc02g083310.2			up	1
Solyc11g071580.1			up	1
Solyc06g072220.1			up	1
Solyc01g098510.2			up	1
Solyc03g083010.2			up	1
Solyc01g005870.1			up	1
Solyc04g007390.2			up	1
Solyc03g034320.2			up	1
Solyc12g014010.1			up	1
Solyc11g005670.1			up	1
Solyc06g074540.2			up	1
Solyc02g068040.2			up	1
Solyc02g092410.2		Adenylyl-sulfate kinase [Source:UniProtKB/TrEMBL;Acc:K4BD37]	up	1
Solyc01g103970.2			up	1
Solyc08g036620.2			up	1
Solyc03g006810.2		Peroxidase 66 [Source:Projected from Arabidopsis thaliana (AT5G51890) UniProtKB/Swiss-Prot;Acc:Q9LT91]	up	1
Solyc04g081530.1			up	1
Solyc02g063410.2			up	1
Solyc03g115770.2			up	1
Solyc01g058720.2	ATCP1		up	1
Solyc08g036660.2			up	1
Solyc01g100490.2	CHLN	Nicotianamine synthase [Source:UniProtKB/Swiss-Prot;Acc:Q9XGI7]	up	1
Solyc01g107780.2		Glycosyltransferase [Source:UniProtKB/TrEMBL;Acc:K4B2Z4]	up	1
Solyc06g071220.1			up	1
Solyc02g071620.2			up	1
Solyc10g050890.1			up	1
Solyc05g009720.2			up	1
Solyc02g080790.2			up	1
Solyc06g066230.2			up	1
Solyc07g062680.1		Lanceolate [Source:UniProtKB/TrEMBL;Acc:A2I5C7]	up	1
Solyc08g083330.2			up	1
Solyc11g011570.1			up	1
Solyc11g027840.1			up	1
Solyc04g007750.2			up	1
Solyc06g005310.2			up	1
Solyc03g005330.1		Non-specific serine/threonine protein kinase [Source:UniProtKB/TrEMBL;Acc:K4BDV7]	up	1
Solyc06g005470.2			up	1
Solyc10g083340.1			up	1
Solyc06g035940.2			up	1
Solyc06g072230.1			up	1
Solyc09g092470.2		TPS14 [Source:UniProtKB/TrEMBL;Acc:G5CV54]	up	1
Solyc02g094060.2		Chloride channel protein [Source:UniProtKB/TrEMBL;Acc:K4BDK2]	up	1
Solyc09g083200.2			up	1
Solyc01g006310.2		Peroxidase [Source:UniProtKB/TrEMBL;Acc:K4ASJ7]	up	1
Solyc10g078720.1			up	1
Solyc01g109170.2		Cold-regulated 413 plasma membrane protein 1 [Source:Projected from Arabidopsis thaliana (AT2G15970) UniProtKB/Swiss-Prot;Acc:Q9XIM7]	up	1
Solyc09g009830.2			up	1
Solyc02g065190.2			up	1
Solyc01g073700.2			up	1
Solyc07g022830.2			up	1
Solyc05g052890.2			up	1
Solyc01g006680.2		Lysine-specific demethylase JMJ30 [Source:Projected from Arabidopsis thaliana (AT3G20810) UniProtKB/Swiss-Prot;Acc:Q8RWR1]	up	1
Solyc06g050760.1			up	1
Solyc11g007730.1			up	1
Solyc08g036640.2			up	1
Solyc05g046130.2			up	1
Solyc11g006910.1		Ferredoxin [Source:UniProtKB/TrEMBL;Acc:K4D4V2]	up	1
Solyc10g086570.2		Putative uncharacterized protein [Source:UniProtKB/TrEMBL;Acc:Q53U36]	up	1
Solyc07g056470.2			up	1
Solyc08g079490.2			up	1
Solyc10g055740.1			up	1
Solyc03g120900.1			up	1
Solyc02g080920.1			up	1
Solyc10g079860.1			up	1
Solyc01g097240.2		Pathogenesis-related protein P2 [Source:UniProtKB/Swiss-Prot;Acc:P32045]	up	1
Solyc11g071830.1			up	1
Solyc07g026680.2			up	1
Solyc11g018800.1		Peroxidase [Source:UniProtKB/TrEMBL;Acc:K4D6T3]	up	1
Solyc03g031590.2			up	1
Solyc04g078880.2			up	1
Solyc01g014840.2			up	1
Solyc08g007430.1			up	1
Solyc01g097390.2			up	1
Solyc08g079480.2			up	1
Solyc08g067510.1			up	1
Solyc06g050320.2			up	1
Solyc02g080930.1			up	1
Solyc03g113280.2			up	1
Solyc03g122190.2		Salt responsive protein 1 [Source:UniProtKB/TrEMBL;Acc:B6D1Q5]	up	1
Solyc02g084130.2			up	1
Solyc10g085850.1		TPSI1 [Source:UniProtKB/TrEMBL;Acc:Q41336]	up	1
Solyc12g006240.1			up	1
Solyc01g097380.1			up	1
Solyc07g056480.2			up	1
Solyc07g006500.2		Probable alpha,alpha-trehalose-phosphate synthase [UDP-forming] 11 [Source:Projected from Arabidopsis thaliana (AT2G18700) UniProtKB/Swiss-Prot;Acc:Q9ZV48]	up	1
Solyc03g098730.1			up	1
Solyc12g097080.1			up	1
Solyc02g070090.1			up	1
Solyc09g008430.2			up	1
Solyc04g014830.1			up	1
Solyc05g009620.2			up	1
Solyc05g005750.2			up	1
Solyc02g062650.2		Laccase [Source:UniProtKB/TrEMBL;Acc:K4B6F3]	up	1
Solyc10g051380.1			up	1
Solyc03g111300.1			up	1
Solyc02g091820.1			up	1
Solyc05g052410.1			up	1
Solyc10g078920.1			up	1
Solyc08g067500.1		Non-specific lipid-transfer protein [Source:UniProtKB/TrEMBL;Acc:K4CLX6]	up	1
Solyc06g073640.2			up	1
Solyc01g095100.2			up	1
Solyc09g014580.2			up	1
Solyc12g044950.1			up	1
Solyc02g078380.2			up	1
Solyc07g065500.1			up	1
Solyc07g054430.2			up	1
Solyc06g054540.2			up	1
Solyc01g080020.2			up	1
Solyc06g084130.2			up	1
Solyc10g009290.1			up	1
Solyc02g064830.2			up	1
Solyc12g005360.1			up	1
Solyc02g080890.2			up	1
Solyc01g080010.2			up	1
Solyc02g083850.2			up	1
Solyc07g052370.2			up	1
Solyc02g079390.2			up	1
Solyc01g110810.2			up	1
Solyc07g056510.2			up	1
Solyc02g086300.2			up	1
Solyc01g073880.2			up	1
Solyc02g089470.1			up	1
Solyc07g009260.2			up	1
Solyc04g050620.2			up	1
Solyc09g091950.1			up	1
Solyc06g008620.1			up	1
Solyc03g083480.2			up	1
Solyc05g051900.2			up	1
Solyc01g098130.2			up	1
Solyc01g111350.2			up	1
Solyc07g064820.1			up	1
Solyc11g016930.1			up	1
