# Supplementary material for: Ralstonia solanacearum Suppresses Tomato Root Growth by Downregulation of a Wall-Associated Receptor Kinase
Source: Plants (Basel). 2023 Oct 17;12(20):3600. doi: 10.3390/plants12203600 (PMC10610323; doi:10.3390/plants12203600)
Supplement: Supplementary file 1 [file plants-12-03600-s001.zip › Table S3 The genes with same expression change in GMI1000 and hrpB mutant infected tomato roots.xlsx]

## Sheet: MT and WT 
Gene_id	Gene_name	Gene_description	Mutant_vs_CK		WT_vs_CK		Mutant_vs_WT
Solyc08g065540.2	Protein phosphatase 2C	Probable protein phosphatase 2C 72	0.0680272	down	0.00680272	down	10
Solyc07g064370.1	Uncharacterized protein	Uncharacterized protein LOC102583947	0.165138	down	0.0183486	down	9
Solyc07g064380.2	Serine/threonine-protein phosphatase 7	Serine/threonine-protein phosphatase 7 long form homolog	0.041411	down	0.0260736	down	1.58824
Solyc01g100090.1	Wall-associated receptor kinase-like 20	Wall-associated receptor kinase-like 20	No expression in Mutant	down	0.0419847	down	No expression in Mutant
Solyc04g064770.1	Zinc finger CCCH domain-containing protein 55	Zinc finger CCCH domain-containing protein 55	0.192308	down	0.0448718	down	4.28571
Solyc01g081630.2	UPSTREAM OF FLC isoform X1	Protein UPSTREAM OF FLC isoform X1	0.351117	down	0.072349	down	4.8531
Solyc03g116970.1	Sister chromatid cohesion protein PDS5 homolog B	Sister chromatid cohesion protein PDS5 homolog B-like isoform X2	0.509038	down	0.0810355	down	6.28166
Solyc05g005870.2	WAT1-related protein	WAT1-related protein	0.0522797	down	0.0813552	down	0.64261
Solyc05g009500.2	Protein NRT1/ PTR FAMILY 3.1	Protein NRT1/ PTR FAMILY 3.1	0.00819672	down	0.0901639	down	0.0909091
Solyc12g009050.1	Nuclear transcription factor Y subunit A-7	Nuclear transcription factor Y subunit A-7-like isoform X1	0.996725	down	0.091048	down	10.9472
Solyc10g005080.2	Protein LHY isoform	Protein LHY isoform X2	0.156698	down	0.0926035	down	1.69214
Solyc11g069740.1	High affinity nitrate transporter 2.4-like	Predicted high affinity nitrate transporter 2.4-like	0.113467	down	0.0935333	down	1.21311
Solyc07g005390.2	NADP-dependent glyceraldehyde-3-phosphate dehydrogenase	NADP-dependent glyceraldehyde-3-phosphate dehydrogenase isoform X1	0.0924918	down	0.0946681	down	0.977011
Solyc02g070430.2	Gibberellin 2-beta-dioxygenase 1	Gibberellin 2-beta-dioxygenase 1	0.0528634	down	0.101322	down	0.521739
Solyc08g075570.2	Urea-proton symporter DUR3	Predicted urea-proton symporter DUR3	0.103083	down	0.108382	down	0.951111
Solyc07g018430.2	Hypothetical protein	Hypothetical protein A4A49_07365	0.103825	down	0.114754	down	0.904762
Solyc02g086970.2	Aldehyde dehydrogenase	Aldehyde dehydrogenase family 2 member B7, mitochondrial	0.416776	down	0.131179	down	3.17715
Solyc04g011340.2	WAT1-related protein	WAT1-related protein	0.142336	down	0.145985	down	0.975
Solyc12g056180.1	1-aminocyclopropane-1-carboxylate synthase-like	1-aminocyclopropane-1-carboxylate synthase-like	0.157088	down	0.172414	down	0.911111
Solyc05g052820.2	Proline transporter 3	Proline transporter 3	0.536449	down	0.173936	down	3.08418
Solyc03g042560.1	Phenylalanine ammonia-lyase	Phenylalanine ammonia-lyase	0.314399	down	0.186445	down	1.68628
Solyc01g065700.2	Integrin-linked kinase-associated serine/threonine phosphatase 2C	Integrin-linked kinase-associated serine/threonine phosphatase 2C	0.437498	down	0.198706	down	2.20174
Solyc01g009580.1	CEN-like protein 1	CEN-like protein 1	0.189112	down	0.200573	down	0.942857
Solyc08g065670.2	Protein phosphatase 2C 72	Probable protein phosphatase 2C 72	0.161398	down	0.201964	down	0.799145
Solyc09g098380.1	Vacuolar amino acid transporter	Vacuolar amino acid transporter 1	0.052506	down	0.202864	down	0.258824
Solyc06g072840.2	Uncharacterized protein	Uncharacterized protein LOC101261035	1.95796	up	0.229229	down	8.54148
Solyc01g101050.2	Peroxidase	Peroxidase	0.403226	down	0.232293	down	1.73585
Solyc02g071090.2	Purine permease 10	Probable purine permease 10	0.113599	down	0.235262	down	0.48286
Solyc06g083590.2	ABI3 protein isoform X1	ABI3 protein isoform X1	0.148352	down	0.236264	down	0.627907
Solyc11g065340.1	Uncharacterized protein	Uncharacterized protein LOC101258129 isoform X1	0.330433	down	0.23769	down	1.39019
Solyc08g062970.1	Glutaredoxin-C6	Glutaredoxin-C6	0.0921409	down	0.238482	down	0.386364
Solyc09g083360.2	Transcription factor bHLH92	Transcription factor bHLH92	1.79422	up	0.261372	down	6.86464
Solyc05g008300.1	Heavy metal-associated isoprenylated plant protein 37	Heavy metal-associated isoprenylated plant protein 37	0.273833	down	0.266172	down	1.02878
Solyc01g112190.2	protein NLP2	protein NLP2	0.153511	down	0.276259	down	0.555681
Solyc10g080050.1	Protein MIZU-KUSSEI 1	Protein MIZU-KUSSEI 1-like	0.154079	down	0.280967	down	0.548387
Solyc07g045460.2	TAU1 isoform X1	TAU1 isoform X1	0.162431	down	0.281049	down	0.577946
Solyc08g063130.2	Uncharacterized protein	Uncharacterized protein LOC101258393	0.182635	down	0.284431	down	0.642105
Solyc08g013900.2	Protein NLP9-like	Protein NLP9-like	0.131068	down	0.288026	down	0.455056
Solyc03g113430.2	Protein NRT1/ PTR FAMILY 2.11	Predicted NRT1/PTR protein family 2.11	0.068323	down	0.291925	down	0.234043
Solyc05g052250.2	Expansin-A8	expansin-A8-like	0.208238	down	0.292906	down	0.710938
Solyc02g079540.1	Serine/threonine-protein kinase	Serine/threonine-protein kinase	0.276451	down	0.293515	down	0.94186
Solyc12g094410.1	Serine/threonine-protein kinase STY46	Predicted serine/threonine-protein kinase STY46	0.242905	down	0.298161	down	0.814678
Solyc08g067340.2	WRKY transcription factor 40	Probable WRKY transcription factor 40	0.301093	down	0.300252	down	1.0028
Solyc10g055230.1	Dirigent protein	Dirigent protein	0.408939	down	0.300559	down	1.36059
Solyc04g056310.2	MYB-related protein 315	MYB-related protein 315-like	0.360502	down	0.30094	down	1.19792
Solyc03g043700.2	U-box domain-containing protein 4-like isoform X1	U-box domain-containing protein 4-like isoform X1	0.366716	down	0.307027	down	1.19441
Solyc07g005410.2	Uncharacterized protein	Uncharacterized protein LOC101263329	0.369318	down	0.3125	down	1.18182
Solyc11g069940.1	Glutaredoxin	Glutaredoxin-C6-like	0.149477	down	0.316891	down	0.471698
Solyc01g006060.2	Dirigent protein	Dirigent protein	0.322384	down	0.322993	down	0.998117
Solyc03g036470.1	Phenylalanine ammonia-lyase-like	Phenylalanine ammonia-lyase-like	0.278414	down	0.324097	down	0.859046
Solyc11g011970.1	Tyrosine-protein phosphatase	Probable tyrosine-protein phosphatase At1g05000 isoform X2	0.285714	down	0.336996	down	0.847826
Solyc04g051690.2	WRKY transcription factor 51	Probable WRKY transcription factor 51	0.343284	down	0.337313	down	1.0177
Solyc02g093230.2	Caffeoyl-CoA O-methyltransferase	Caffeoyl-CoA O-methyltransferase	0.369072	down	0.339383	down	1.08748
Solyc10g049280.1	Nucleobase-ascorbate transporter 4-like	Predicted nucleobase-ascorbate transporter 4-like	0.307206	down	0.339439	down	0.905038
Solyc06g074090.2	7-dehydrocholesterol reductase	7-dehydrocholesterol reductase	0.393615	down	0.3431	down	1.14723
Solyc02g087990.2	Uncharacterized protein	Uncharacterized protein LOC101244638	0.348536	down	0.34737	down	1.00336
Solyc07g064870.2	Endoglucanase	Endoglucanase	0.380708	down	0.349315	down	1.08987
Solyc01g068410.2	SlPIN5	Auxin efflux carrier component	0.115416	down	0.353669	down	0.32634
Solyc05g053400.1	Zeatin O-xylosyltransferase-like	Zeatin O-xylosyltransferase-like	0.269852	down	0.356021	down	0.757969
Solyc04g072030.1	Dynamin-related protein 4C	Dynamin-related protein 4C	0.291854	down	0.364723	down	0.800205
Solyc03g093400.2	Hexose carrier protein HEX6	Hexose carrier protein HEX6	0.372093	down	0.365116	down	1.01911
Solyc01g080790.2	Uncharacterized protein	Uncharacterized protein LOC101249206	0.213654	down	0.372946	down	0.572881
Solyc10g007110.2	probable aminotransferase	probable aminotransferase TAT2	0.361167	down	0.377147	down	0.957627
Solyc08g062210.2	Nuclear transcription factor Y subunit A-8	Nuclear transcription factor Y subunit A-8	0.318793	down	0.377923	down	0.843539
Solyc07g062520.2	Cytochrome P450 CYP72A219-like isoform X1	Cytochrome P450 CYP72A219-like isoform X1	0.3125	down	0.380596	down	0.821081
Solyc06g072550.2	CASP-like protein	CASP-like protein 1F1	0.248705	down	0.38342	down	0.648649
Solyc08g065610.2	Cysteine proteinase VPE3 precursor	Cysteine proteinase VPE3 precursor	0.30411	down	0.384335	down	0.791263
Solyc03g116910.2	Cinnamoyl-CoA reductase	Cinnamoyl-CoA reductase	0.257768	down	0.390419	down	0.660235
Solyc09g074040.1	Hypothetical protein	Hypothetical protein A4A49_27063	0.399061	down	0.393161	down	1.01501
Solyc01g067130.2	Nuclear transcription factor Y subunit B-5	Nuclear transcription factor Y subunit B-5-like	0.264706	down	0.395425	down	0.669421
Solyc09g074280.1	Uncharacterized protein LOC101261854	Uncharacterized protein LOC101261854	0.434196	down	0.403825	down	1.07521
Solyc01g098510.2	Unknown Protein	Unknown Protein	1.78754	up	0.41241	down	4.33438
Solyc10g076480.1	Ammonium transporter	Ammonium transporter	0.348609	down	0.412439	down	0.845238
Solyc03g112100.2	High-affinity nitrate transporter 3.2	High-affinity nitrate transporter 3.2-like	0.43199	down	0.415785	down	1.03898
Solyc02g070670.2	UREG	Urease accessory protein G-like isoform X1	0.245004	down	0.419419	down	0.58415
Solyc02g080510.1	Uncharacterized protein	Uncharacterized protein LOC101253959	0.275574	down	0.421712	down	0.653465
Solyc03g083480.2	Leaaf rust 10 disease-resistance locus receptor	LEAF RUST 10 DISEASE-RESISTANCE LOCUS RECEPTOR-LIKE PROTEIN KINASE-like 2.1	1.87194	up	0.435252	down	4.30083
Solyc12g005880.1	Hexosyltransferase	Hexosyltransferase	0.262906	down	0.435364	down	0.603877
Solyc12g005670.1	Potassium transporter	Potassium transporter	0.203848	down	0.436158	down	0.467371
Solyc09g091960.2	High mobility group B protein	High mobility group B protein 15	0.368362	down	0.440679	down	0.835897
Solyc01g104910.2	Uncharacterized protein	Uncharacterized protein Os11g0223400 protein	0.131513	down	0.442614	down	0.297129
Solyc03g078360.1	Serine/threonine-protein kinase	Serine/threonine-protein kinase	0.402675	down	0.442793	down	0.909396
Solyc05g007470.2	AAA-ATPase	Low quality protein: AAA-ATPase At3g28580-like	0.34853	down	0.445922	down	0.781595
Solyc01g006930.2	Nuclear transcription factor Y subunit A-10	Nuclear transcription factor Y subunit A-10	0.3011	down	0.449374	down	0.670042
Solyc03g114160.1	RING-type E3 ubiquitin transferase	RING-type E3 ubiquitin transferase	0.306968	down	0.469626	down	0.653643
Solyc06g076300.2	Uncharacterized protein	Uncharacterized protein C24B11.05 isoform X2	1.79298	up	0.595798	down	3.00937
Solyc03g093410.2	Hexose carrier protein HEX6	Hexose carrier protein HEX6	2.0529	down	0.765029	down	2.68343
Solyc07g026680.2	Ttranscription factor MYBS3	Transcription factor MYBS3-like	0.918782	up	0.783756	up	1.17228
Solyc02g064690.2	N-acetyltransferase HLS1	Pprobable N-acetyltransferase HLS1	0.641469	down	1.18848	down	0.539738
Solyc11g027840.1	Carboxymethylenebutenolidase	Carboxymethylenebutenolidase homolog	4.33001	up	1.36273	up	3.17745
Solyc06g054540.2	E3 ubiquitin-protein ligase MIEL1 isoform X1	E3 ubiquitin-protein ligase MIEL1 isoform X1	2.00863	up	1.53131	up	1.31171
Solyc01g103970.2	RING finger protein	RING finger protein	2.25896	up	1.68736	up	1.33875
Solyc07g065500.1	Nuclear transcription factor Y subunit B-3	Nuclear transcription factor Y subunit B-3	2.05433	up	1.83564	up	1.11913
Solyc10g008120.2	trans-resveratrol di-O-methyltransferase-like	trans-resveratrol di-O-methyltransferase-like	2.1349	up	1.89295	up	1.12782
Solyc02g065550.2	ACI19 protein	ACI19 protein	1.8138	up	1.897	up	0.956143
Solyc03g080060.1	Receptor-like kinase	L-type lectin-domain containing receptor kinase VIII.2	0.336937	down	1.95495	up	0.17235
Solyc05g046130.2	Uncharacterized protein	Uncharacterized protein LOC101243788	2.79649	up	1.95786	up	1.42834
Solyc12g044330.1	Aquaporin TIP2-1-like	Tonoplast intrinsic protein 2.1, water channel protein	4.11574	up	2.02626	up	2.0312
Solyc10g078720.1	MYB family transcription factor	MYB family transcription factor PHL5-like	2.19733	up	2.0267	up	1.08419
Solyc01g010770.2	Hypersensitive-induced response protein 1	Hypersensitive-induced response protein 1	2.34241	up	2.03113	up	1.15326
Solyc04g054740.2	Myo-inositol-1-phosphate synthase	Inositol-3-phosphate synthase	0.314935	down	2.03182	up	0.155002
Solyc03g119930.1	Molybdate transporter 2	Molybdate transporter 2	1.80279	up	2.05378	up	0.877789
Solyc12g094390.1	Uncharacterized protein	Uncharacterized protein At1g76070-like	1.84293	down	2.05714	down	0.895869
Solyc04g050620.2	Cytochrome P450	Cytochrome P450 CYP736A12-like	2.27858	up	2.06548	up	1.10317
Solyc03g113280.2	Uncharacterized protein	Uncharacterized protein LOC101244759	2.25632	up	2.07757	up	1.08604
Solyc04g077220.2	Homeobox-leucine zipper protein HAT22-like	Predicted homeobox-leucine zipper protein HAT22-like	2.89998	up	2.11537	up	1.37091
Solyc07g056470.2	Glutathione S-transferase	Probable glutathione S-transferase	2.37252	up	2.12319	up	1.11743
Solyc07g062530.2	Phosphoenolpyruvate carboxylase	Phosphoenolpyruvate carboxylase	0.19797	down	2.1269	up	0.0930788
Solyc03g119200.2	L-Ala-D/L-amino acid epimerase	L-Ala-D/L-amino acid epimerase	2.34161	up	2.16556	up	1.08129
Solyc03g031590.2	S-type anion channel SLAH1	S-type anion channel SLAH1-like	3.03604	up	2.19144	up	1.38541
Solyc06g084140.2	Sulfate transporter	Sulfate transporter 3.1-like	2.2089	up	2.19849	up	1.00473
Solyc07g022830.2	SPX and EXS domain-containing protein 1 isoform X1	SPX and EXS domain-containing protein 1 isoform X1	1.58835	up	2.1989	up	0.722337
Solyc10g050890.1	Ferredoxin--nitrite reductase	Ferredoxin--nitrite reductase, chloroplastic	2.097	up	2.22245	up	0.943552
Solyc02g065080.2	Phosphoglycerate mutase-like protein 4	Phosphoglycerate mutase-like protein 4 isoform X1	2.21704	up	2.2944	up	0.966281
Solyc11g007730.1	Bark storage protein A	Bark storage protein A	2.22982	up	2.34122	up	0.952417
Solyc01g091160.2	Arginase 1	Arginase 1	1.84369	up	2.36911	up	0.778219
Solyc01g009430.2	Uncharacterized protein	Uncharacterized protein Os02g0448600 protein	0.31912	down	2.37414	up	0.134415
Solyc06g050760.1	Wound-induced protein 1	Wound-induced protein 1	3.94223	up	2.37903	up	1.65707
Solyc12g098540.1	Apyrase	Apyrase	2.21745	up	2.40116	up	0.92349
Solyc01g111350.2	Protein NUCLEAR FUSION DEFECTIVE 4-like	Protein NUCLEAR FUSION DEFECTIVE 4-like	2.06	up	2.41692	up	0.852323
Solyc02g089210.2	Transcription factor CAULIFLOWER A	Truncated transcription factor CAULIFLOWER A	2.40659	up	2.44752	up	0.983276
Solyc03g031530.2	Uncharacterized protein	Uncharacterized protein LOC101251260	1.91335	up	2.45312	up	0.779965
Solyc11g006910.1	Ferredoxin	Ferredoxin	2.54111	up	2.45441	up	1.03532
Solyc06g050700.2	Polyadenylate-binding protein-interacting protein 2	Polyadenylate-binding protein-interacting protein 2 isoform X1	2.07175	up	2.45823	up	0.842783
Solyc05g051900.2	Uncharacterized protein	Uncharacterized protein LOC101247024	2.79293	up	2.46465	up	1.1332
Solyc06g005310.2	Transcription factor MYB48	Transcription factor MYB48-like	4.72801	up	2.46804	up	1.9157
Solyc07g054430.2	Formimidoyltransferase-cyclodeaminase	Formimidoyltransferase-cyclodeaminase	2.13182	up	2.54545	up	0.8375
Solyc09g008430.2	E3 ubiquitin-protein ligase RZFP34	E3 ubiquitin-protein ligase RZFP34	1.24585	up	2.58201	up	0.48251
Solyc06g064440.2	RING-H2 finger protein ATL7 isoform X1	RING-H2 finger protein ATL7 isoform X1	2.09366	up	2.59714	up	0.806141
Solyc03g120900.1	Transport protein SEC13 homolog B	Protein transport protein SEC13 homolog B	2.57538	up	2.59822	up	0.991209
Solyc07g008240.2	Non-symbiotic hemoglobin 1	Non-symbiotic hemoglobin 1	2.5112	up	2.66971	up	0.940628
Solyc03g098240.2	Glutamate decarboxylase	Glutamate decarboxylase	1.51853	up	2.67664	up	0.567325
Solyc10g084680.1	Molybdate transporter 1	Molybdate transporter 1	2.71681	up	2.71681	up	1
Solyc07g016210.1	Uncharacterized protein	Uncharacterized protein LOC104648268	2.06787	up	2.73303	up	0.756623
Solyc03g005330.1	Non-specific serine/threonine protein kinase	Non-specific serine/threonine protein kinase	2.47183	up	2.76408	up	0.894268
Solyc09g098270.2	Polygalacturonase	Contains Interpro domain(s) IPR000743 Glycoside hydrolase	2.36702	up	2.76596	up	0.855769
Solyc05g015300.2	BURP domain protein RD22	BURP domain protein RD22	2.31181	up	2.83125	up	0.816532
Solyc06g084130.2	BI1-like protein	BI1-like protein	2.96491	up	2.85965	up	1.03681
Solyc01g100770.2	Susceptibility homeodomain transcription factor	Uncharacterized protein LOC101255245	0.15	down	2.92	up	0.0513699
Solyc02g078500.2	Stem-specific protein TSJT1-like isoform X3	Stem-specific protein TSJT1-like isoform X3	2.35485	up	3.06557	up	0.768163
Solyc09g091950.1	Ethylene-responsive transcription factor ERF062	Ethylene-responsive transcription factor ERF062	2.84	up	3.12	up	0.910256
Solyc09g009830.2	Alpha carbonic anhydrase 1	Alpha carbonic anhydrase 1, chloroplastic	2.26841	up	3.17758	up	0.713879
Solyc12g013700.1	Aluminum-induced protein	stem-specific protein TSJT1	5.32341	up	3.27709	up	1.62443
Solyc01g109170.2	Cold-regulated 413 plasma membrane protein 1	Cold-regulated 413 plasma membrane protein 1	1.62575	up	3.31853	up	0.489899
Solyc12g098550.1	Apyrase-like	Apyrase-like	2.387	up	3.41356	up	0.699271
Solyc01g081320.2	Pentatricopeptide repeat-containing protein	Pentatricopeptide repeat-containing protein At5g27460	3.3503	up	3.45844	up	0.968732
Solyc03g026000.2	Uncharacterized protein	Uncharacterized protein LOC101244747	2.97727	up	3.5	up	0.850649
Solyc08g080570.2	Bifunctional UDP-glucose 4-epimerase and UDP-xylose 4-epimerase 1	Bifunctional UDP-glucose 4-epimerase and UDP-xylose 4-epimerase 1	2.35103	up	3.54345	up	0.663488
Solyc02g078380.2	Aluminum-induced protein-like protein	Aluminum-induced protein-like protein	1.77104	up	3.60269	up	0.491589
Solyc05g041200.2	4-hydroxyphenylpyruvate dioxygenase	4-hydroxyphenylpyruvate dioxygenase	1.78281	up	3.62896	up	0.491272
Solyc10g083880.1	SlTIP1.3	Tonoplast intrinsic protein 1.3	2.58011	up	3.66408	up	0.704162
Solyc10g078920.1	Thioredoxin-like 3-1, chloroplastic	Thioredoxin-like 3-1, chloroplastic	3.02899	up	3.66667	up	0.826087
Solyc08g077530.2	Beta-amylase	Beta-amylase	1.99464	up	3.70735	up	0.538023
Solyc01g111880.2	SlMAPKKK11	MAP kinase kinase kinase 11	8.43606	up	3.73625	up	2.25789
Solyc03g006490.2	Aluminum-induced protein-like	Glutaminase domain-containing protein	3.83752	up	3.74585	up	1.02447
Solyc01g080010.2	Xyloglucan endoglucanase inhibitor	Xyloglucan-specific fungal endoglucanase inhibitor protein precursor	1.94113	up	3.75411	up	0.517066
Solyc12g008560.1	Hypothetical protein A4A49_42093	Hypothetical protein A4A49_42093	2.4678	up	3.95593	up	0.623822
Solyc04g007750.2	Kirola	Kirola-like	2.74623	up	3.97922	up	0.690141
Solyc09g011960.1	Laccase-17	Laccase-17	3.66949	up	3.99517	up	0.918482
Solyc12g006240.1	Zinc finger protein	Zinc finger protein CONSTANS-LIKE 9-like	1.98024	up	4.00395	up	0.494571
Solyc05g041140.2	Uncharacterized protein	Uncharacterized protein LOC101257668	3.83418	up	4.02764	up	0.951968
Solyc03g115770.2	Two-component response regulator	Two-component response regulator-like APRR1	2.50953	up	4.06297	up	0.617659
Solyc01g080020.2	Basic 7S globulin	Basic 7S globulin-like	2.53397	up	4.19431	up	0.604143
Solyc02g065190.2	Geraniol 8-hydroxylase isoform X2	Geraniol 8-hydroxylase isoform X2	2.49718	up	4.34463	up	0.574772
Solyc01g100760.2	Susceptibility homeodomain transcription factor	Susceptibility homeodomain transcription factor	0.147727	down	4.35227	up	0.0339426
Solyc01g109010.2	B3 domain-containing protein Os11g0197600-like	B3 domain-containing protein Os11g0197600-like	2.46426	up	4.55142	up	0.541427
Solyc01g108100.2	Protein LOC101264074 isoform X2	Uncharacterized protein LOC101264074 isoform X2	2.73605	up	4.56372	up	0.599521
Solyc03g031890.2	Cold induced protein-like	Cold induced protein-like	2.91864	up	4.61155	up	0.632897
Solyc01g095080.2	ACS2	1-aminocyclopropane-1-carboxylate synthase 2	2.60656	up	4.7459	up	0.549223
Solyc08g067500.1	Non-specific lipid-transfer protein	Non-specific lipid-transfer protein	3.79819	up	4.7741	up	0.795584
Solyc04g078880.2	Uncharacterized protein	Uncharacterized protein LOC101253889	3.5278	up	4.84512	up	0.728114
Solyc03g005530.1	Inorganic phosphate transporter	Inorganic phosphate transporter	4.79062	up	4.88983	up	0.97971
Solyc03g005560.1	Inorganic phosphate transporter	Inorganic phosphate transporter	4.79062	up	4.88983	up	0.97971
Solyc08g068150.2	BURP domain protein RD22	BURP domain protein RD22	0.407792	down	5.5039	up	0.0740916
Solyc01g108910.2	COSII At2g15890	CCG-binding protein 1	3.06469	up	5.57682	up	0.549541
Solyc06g008620.1	Uncharacterized protein	Uncharacterized protein LOC101247825	1.84677	up	5.57742	up	0.331116
Solyc02g076630.1	Protein DOG1-like 3	Protein DOG1-like 3	8.52102	up	5.77966	up	1.47431
Solyc01g006680.2	Transcription factor jumonji JMJC domain protein	Lysine-specific demethylase JMJ30	2.5931	up	5.79123	up	0.447762
Solyc02g094060.2	Chloride channel protein	Chloride channel protein	3.39024	up	5.96341	up	0.568507
Solyc12g014010.1	UDP-glucose flavonoid 3-O-glucosyltransferase	UDP-glucose flavonoid 3-O-glucosyltransferase 6-like	2.1565	up	5.99307	up	0.359832
Solyc11g010790.1	UDP-glycosyltransferase 91A1	UDP-glycosyltransferase 91A1-like isoform X1	No expression in Mutant	down	6.06329	up	No expression in Mutant
Solyc03g006810.2	Peroxidase	Peroxidase 66	4.19947	up	6.74457	up	0.622645
Solyc02g078150.2	Plant-specific domain TIGR01615 family protein	Plant-specific domain TIGR01615 family protein	2.09536	up	6.91495	up	0.303019
Solyc12g096620.1	Acetylajmalan esterase	Acetylajmalan esterase-like	4.23684	up	6.95614	up	0.609079
Solyc02g062650.2	Laccase	Laccase	2.77799	up	7.22867	up	0.384301
Solyc05g009720.2	Transcription factor HHO2	Transcription factor HHO2	1.93961	up	7.51084	up	0.258241
Solyc02g085660.1	Glycosyltransferase	Glycosyltransferase	4.05	up	7.625	up	0.531148
Solyc03g123780.2	Tyrosine-sulfated glycopeptide receptor 1	Tyrosine-sulfated glycopeptide receptor 1	6.84902	up	7.88874	up	0.868201
Solyc08g078700.2	Mitochondrial small heat shock protein	Mitochondrial small heat shock protein	10.4187	up	8.56911	up	1.21584
Solyc10g018200.1	Uncharacterized protein LOC101252333	Uncharacterized protein LOC101252333	7.26667	up	8.93333	up	0.813433
Solyc01g097240.2	Pathogenesis-related protein 4B	Pathogenesis-related protein P2	3.64052	up	9.1634	up	0.39729
Solyc10g079860.1	Glucan endo-1,3-beta-D-glucosidase precursor	Glucan endo-1,3-beta-D-glucosidase precursor	3.96063	up	9.17323	up	0.43176
Solyc08g062450.1	Class II small heat shock protein Le-HSP17.6	Class II small heat shock protein Le-HSP17.6	19.5325	up	9.65592	up	2.02285
Solyc10g085850.1	TPSI1	Terpene synthase I1	8.04478	up	10.5075	up	0.765625
Solyc10g086570.2	Putative uncharacterized protein	Putative uncharacterized protein	7.45833	up	11.1667	up	0.66791
Solyc07g052370.2	Premnaspirodiene oxygenase	Premnaspirodiene oxygenase-like	6.475	up	11.825	up	0.547569
Solyc03g033790.2	Protein hyper-sensitive-related-RELATED 4-like	Protein hyper-sensitive-related-RELATED 4-like	7.8	up	12.8	up	0.609375
Solyc07g022900.2	Photosystem I chlorophyll a/b-binding protein 5, chloroplastic	Photosystem I chlorophyll a/b-binding protein 5, chloroplastic	17.0178	up	15.8217	up	1.0756
Solyc06g063330.2	Vacuolar H+-ATPase A2 subunit	Vacuolar H+-ATPase A2 subunit isoform	16.75	up	16.25	up	1.03077
Solyc01g108710.2	Unknown Protein	Unknown Protein	13	up	16.8966	up	0.769388
Solyc08g007430.1	Protein NRT1/ PTR FAMILY 6.3	Protein NRT1/ PTR FAMILY 6.3-like	27.478	up	17.0769	up	1.60907
Solyc03g034320.2	uncharacterized protein LOC101258830	uncharacterized protein LOC101258830	22.75	up	21.25	up	1.07059
Solyc01g101210.2	Terpene synthase	Terpene synthase	16.4	up	28.62	up	0.573026
Solyc07g056510.2	Glutathione S-transferase parA	Probable glutathione S-transferase parA	16.9333	up	31.4667	up	0.538136
Solyc07g009500.1	Hypothetical protein	Hypothetical protein EJD97_021591	31.1962	up	37.6212	up	0.82922
Solyc09g091670.2	ATP-binding cassette transporter	ATP-binding cassette transporter	9.52857	up	49.6714	up	0.191832
Solyc09g014580.2	Kirola-like	Kkirola-like	8.26571	up	53.5714	up	0.154293
Solyc03g020030.2	Proteinase inhibitor type-2-like	Predicted proteinase inhibitor type-2-like	12.5883	up	59.825	up	0.210419
Solyc06g066230.2	Cytochrome P450	Cytochrome P450 71D7-like	26.7857	up	78.6429	up	0.340599
Solyc06g035940.2	Homeobox-leucine zipper protein HDG1	Homeobox-leucine zipper protein HDG1 isoform X2	208.432	up	150.74	up	1.38273
Solyc01g079940.2	Uncharacterized protein LOC107062964	Uncharacterized protein LOC107062964	439.494	up	366.422	up	1.19942
Solyc03g123670.2	Uncharacterized protein	Uncharacterized protein LOC101244939	288.28	up	401.48	up	0.718043
Solyc11g016920.1	Nuclear transcription factor Y subunit C	Nuclear transcription factor Y subunit C	938.031	up	783.439	up	1.19732
Solyc03g111710.2	BTB/POZ and TAZ domain-containing protein 1	BTB/POZ and TAZ domain-containing protein 1	No expression in CK	up	No expression in CK	up	1.01281
Solyc09g092470.2	TPS14	Terpene synthase 14	No expression in CK	up	No expression in CK	up	6.06333
Solyc12g044950.1	Lipid desaturase-like protein	Lipid desaturase-like protein	No expression in CK	up	No expression in CK	up	0.392804
Solyc11g016930.1	F-box protein At3g07870-like	F-box protein At3g07870-like	No expression in CK	up	No expression in CK	up	0.413297
Solyc01g106630.2	PR1 protein precursor	PR1 protein precursor	No expression in CK	up	No expression in CK	up	8.08008
Solyc08g061180.1	Pentatricopeptide repeat-containing protein	Pentatricopeptide repeat-containing protein At3g53700, chloroplastic	No expression in CK	up	No expression in CK	up	0.218242
Solyc01g097390.2	Aldo/keto reductase family protein	Perakine reductase-like	No expression in Mutant	down	No expression in WT	down	No expression
Solyc06g053180.2	Cytochrome b5 isoform E-like	Cytochrome b5 isoform E-like	No expression in CK	up	No expressionin CK	up	0.338854
Solyc04g024650.1	Inactive purple acid phosphatase 27	Probable inactive purple acid phosphatase 27	No expressionn in CK	up	No expressionn in CK	up	0.869767

## Sheet: WT specific
Gene_id	Gene_name	Gene_description	WT_vs_CK	Sum
Solyc09g073030.2			yes|up	1
Solyc07g019460.2		NADPH--cytochrome P450 reductase	yes|up	1
Solyc12g019100.1			yes|up	1
Solyc05g025820.2			yes|up	1
Solyc12g006450.1			yes|up	1
Solyc06g076050.2		Hop-interacting protein THI033	yes|up	1
Solyc11g012980.1			yes|up	1
Solyc08g068780.1		N-hydroxycinnamoyl-CoA:tyramine N-hydroxycinnamoyl transferase THT7-8	yes|up	1
Solyc12g042890.1			yes|up	1
Solyc09g056200.2			yes|up	1
Solyc07g053080.2		Serine/threonine-protein kinase	yes|up	1
Solyc08g066620.2			yes|up	1
Solyc08g068690.1			yes|up	1
Solyc05g050870.2			yes|up	1
Solyc04g048900.2			yes|up	1
Solyc10g076840.1			yes|up	1
Solyc10g081970.1			yes|up	1
Solyc04g074290.2		Probable pectin methyltransferase QUA2	yes|up	1
Solyc04g040000.2			yes|up	1
Solyc01g008450.1			yes|up	1
Solyc12g042240.1			yes|up	1
Solyc09g011240.2			yes|up	1
Solyc02g082550.2			yes|up	1
Solyc01g088810.2			yes|up	1
Solyc07g041750.2			yes|up	1
Solyc03g117870.2			yes|up	1
Solyc02g085360.2			yes|up	1
Solyc09g055550.2			yes|up	1
Solyc12g100180.1			yes|up	1
Solyc08g008420.2		Mitochondrial pyruvate carrier	yes|up	1
Solyc02g077470.2			yes|up	1
Solyc09g075350.2		Pectinesterase	yes|up	1
Solyc11g005840.1			yes|up	1
Solyc01g098580.2			yes|up	1
Solyc12g010550.1			yes|up	1
Solyc05g009650.2			yes|up	1
Solyc01g111980.2			yes|up	1
Solyc02g078210.2		UBC24	yes|up	1
Solyc03g093090.1			yes|up	1
Solyc06g008890.2			yes|up	1
Solyc01g103110.2			yes|up	1
Solyc10g086690.1			yes|up	1
Solyc09g074890.1		Protein RALF-like 1	yes|up	1
Solyc06g011580.1			yes|up	1
Solyc01g098540.2			yes|up	1
Solyc08g005550.2		Ubiquinol oxidase	yes|up	1
Solyc02g083870.2			yes|up	1
Solyc03g113420.2			yes|up	1
Solyc03g033540.2		Calcium-dependent protein kinase	yes|up	1
Solyc02g078530.2			yes|up	1
Solyc07g054960.1			yes|up	1
Solyc02g086770.2			yes|up	1
Solyc07g052470.2			yes|up	1
Solyc07g055670.1			yes|up	1
Solyc01g095770.2			yes|up	1
Solyc07g054830.2		Diacylglycerol kinase	yes|up	1
Solyc03g080020.2			yes|up	1
Solyc07g052440.2			yes|up	1
Solyc09g082530.1		Leucine-rich repeat extensin-like protein 6	yes|up	1
Solyc01g007960.2			yes|up	1
Solyc04g016070.2			yes|up	1
Solyc05g046360.2			yes|up	1
Solyc06g071250.2			yes|up	1
Solyc06g060700.1			yes|up	1
Solyc11g071760.1		Regulator of gene silencing	yes|up	1
Solyc09g015100.2			yes|up	1
Solyc04g077620.1			yes|up	1
Solyc06g066110.1			yes|up	1
Solyc04g011440.2		Heat shock protein 70 isoform 3	yes|up	1
Solyc04g077920.2			yes|up	1
Solyc09g011580.2			yes|up	1
Solyc04g025730.1			yes|up	1
Solyc06g008520.2		Bet1-like SNARE 1-1	yes|up	1
Solyc10g084370.1			yes|up	1
Solyc01g057640.1			yes|up	1
Solyc02g078620.1			yes|up	1
Solyc03g111210.2		Putative pentatricopeptide repeat-containing protein At5g59200, chloroplastic [Source:Projected from Arabidopsis thaliana (AT5G59200) UniProtKB/Swiss-Prot;Acc:Q9FIF7]	yes|up	1
Solyc02g072480.2			yes|up	1
Solyc06g066590.2			yes|up	1
Solyc11g062120.1			yes|up	1
Solyc04g074390.2		Glycosyltransferase	yes|up	1
Solyc06g072670.2			yes|up	1
Solyc10g011740.2		UBC28	yes|up	1
Solyc05g018130.2			yes|up	1
Solyc07g009050.2			yes|up	1
Solyc06g010030.2		MLO-like protein	yes|up	1
Solyc10g081210.1			yes|up	1
Solyc05g005520.1			yes|up	1
Solyc02g088960.2			yes|up	1
Solyc07g053130.2		Serine/threonine-protein kinase	yes|up	1
Solyc01g102700.2			yes|up	1
Solyc01g096190.2	LCA1	Calcium-transporting ATPase, endoplasmic reticulum-type	yes|up	1
Solyc01g079160.2			yes|up	1
Solyc09g092300.2			yes|up	1
Solyc02g077040.2			yes|up	1
Solyc06g073180.2		CONSTANS interacting protein 1	yes|up	1
Solyc09g075300.2			yes|up	1
Solyc03g098300.1			yes|up	1
Solyc03g083720.1			yes|up	1
Solyc01g107390.2			yes|up	1
Solyc03g098320.2			yes|up	1
Solyc02g071780.2			yes|up	1
Solyc09g072810.2			yes|up	1
Solyc07g048070.2			yes|up	1
Solyc12g010600.1		DNA-directed RNA polymerase subunit beta	yes|up	1
Solyc01g066970.2			yes|up	1
Solyc01g010430.2			yes|up	1
Solyc01g100240.2			yes|up	1
Solyc02g083200.2			yes|up	1
Solyc12g088940.1			yes|up	1
Solyc01g008560.2		NAD(H) kinase 1	yes|up	1
Solyc05g013970.2			yes|up	1
Solyc03g083730.1			yes|up	1
Solyc03g082950.2			yes|up	1
Solyc05g008760.2			yes|up	1
Solyc10g007280.2			yes|up	1
Solyc04g074780.2			yes|up	1
Solyc01g108210.2			yes|up	1
Solyc09g082250.2			yes|up	1
Solyc10g083890.1			yes|up	1
Solyc09g092290.1			yes|up	1
Solyc01g066980.2			yes|up	1
Solyc03g007290.2		Trehalose 6-phosphate phosphatase	yes|up	1
Solyc02g071560.2			yes|up	1
Solyc09g098390.2			yes|up	1
Solyc01g058650.2			yes|up	1
Solyc11g018810.1			yes|up	1
Solyc03g034220.2	RBCS-2A	Ribulose bisphosphate carboxylase small chain 2A, chloroplastic	yes|up	1
Solyc12g055710.1			yes|up	1
Solyc04g080560.2			yes|up	1
Solyc11g072140.1			yes|up	1
Solyc02g089630.2			yes|up	1
Solyc10g076190.1		Peroxidase	yes|up	1
Solyc09g098440.2			yes|up	1
Solyc01g005090.2		Type IV inositol polyphosphate 5-phosphatase 9	yes|up	1
Solyc06g008300.2			yes|up	1
Solyc07g055530.2			yes|up	1
Solyc08g067360.2			yes|up	1
Solyc03g007380.1			yes|up	1
Solyc01g112220.2			yes|up	1
Solyc01g105630.2			yes|up	1
Solyc11g012130.1			yes|up	1
Solyc02g030300.2		Serine/threonine-protein kinase	yes|up	1
Solyc04g011540.2			yes|up	1
Solyc07g055550.1			yes|up	1
Solyc07g040710.2			yes|up	1
Solyc08g078920.1			yes|up	1
Solyc08g036590.1			yes|up	1
Solyc03g026260.2			yes|up	1
Solyc10g076280.1			yes|up	1
Solyc11g012560.1			yes|up	1
Solyc02g093860.2			yes|up	1
Solyc03g059260.2		Carboxyl-terminal-processing peptidase 3, chloroplastic	yes|up	1
Solyc06g034250.1			yes|up	1
Solyc08g068680.2		Aromatic amino acid decarboxylase 1A	yes|up	1
Solyc04g054690.2			yes|up	1
Solyc11g071990.1			yes|up	1
Solyc03g113720.2			yes|up	1
Solyc08g066590.2			yes|up	1
Solyc10g081560.1			yes|up	1
Solyc04g079400.2			yes|up	1
Solyc05g008360.1			yes|up	1
Solyc02g082400.2			yes|up	1
Solyc12g011090.1			yes|up	1
Solyc04g010140.1			yes|up	1
Solyc01g005160.2		RING-type E3 ubiquitin transferase	yes|up	1
Solyc04g014910.2			yes|up	1
Solyc01g110290.2			yes|up	1
Solyc06g074350.2		Protein CENTRORADIALIS-like	yes|up	1
Solyc04g074950.2			yes|up	1
Solyc05g017790.1			yes|up	1
Solyc10g081570.1			yes|up	1
Solyc07g006630.2		CONSTANS-like protein	yes|up	1
Solyc01g067020.2			yes|up	1
Solyc02g090770.1			yes|up	1
Solyc04g082290.2			yes|up	1
Solyc09g011500.2			yes|up	1
Solyc10g081980.1			yes|up	1
Solyc07g053710.2			yes|up	1
Solyc09g011560.2			yes|up	1
Solyc01g105120.2			yes|up	1
Solyc03g116830.2			yes|up	1
Solyc02g079570.2		Serine/threonine-protein kinase	yes|up	1
Solyc08g062930.1			yes|up	1
Solyc06g008790.2		NBS-LRR resistance protein-like protein	yes|up	1
Solyc03g096380.2		Proline transporter 2	yes|up	1
Solyc09g059030.2			yes|up	1
Solyc09g014820.2			yes|up	1
Solyc04g076450.1			yes|up	1
Solyc07g056190.2			yes|up	1
Solyc05g012900.2			yes|up	1
Solyc02g088240.2			yes|up	1
Solyc01g007970.1			yes|up	1
Solyc06g074990.1			yes|up	1
Solyc02g084280.2			yes|up	1
Solyc01g007000.2		RING-type E3 ubiquitin transferase	yes|up	1
Solyc09g074290.1			yes|up	1
Solyc09g005520.2			yes|up	1
Solyc03g093930.2			yes|up	1
Solyc09g011710.2			yes|up	1
Solyc03g113070.2			yes|up	1
Solyc09g075540.1			yes|up	1
Solyc07g008590.1			yes|up	1
Solyc02g086210.2			yes|up	1
Solyc02g021480.2			yes|up	1
Solyc09g013150.2	PHT4;2	Probable anion transporter 3, chloroplastic	yes|up	1
Solyc05g050350.1			yes|up	1
Solyc10g050880.1			yes|up	1
Solyc04g055250.2			yes|up	1
Solyc09g014480.1			yes|up	1
Solyc07g048060.1			yes|up	1
Solyc03g007720.2			yes|up	1
Solyc01g109110.2		Extra-large guanine nucleotide-binding protein 2	yes|up	1
Solyc01g094210.2			yes|up	1
Solyc02g084980.2		Hexosyltransferase	yes|up	1
Solyc07g056540.2			yes|up	1
Solyc11g017060.1			yes|up	1
Solyc05g005290.2		Poly [ADP-ribose] polymerase	yes|up	1
Solyc01g067120.2			yes|up	1
Solyc03g113080.2			yes|up	1
Solyc10g084960.1			yes|up	1
Solyc11g068620.1			yes|up	1
Solyc09g056010.1			yes|up	1
Solyc06g063210.2		Glutamate receptor	yes|up	1
Solyc08g077170.2			yes|up	1
Solyc09g092310.1			yes|up	1
Solyc08g079980.1			yes|up	1
Solyc06g068960.1			yes|up	1
Solyc05g005990.2			yes|up	1
Solyc04g077650.2			yes|up	1
Solyc12g088390.1			yes|up	1
Solyc03g095770.2			yes|up	1
Solyc10g085030.1			yes|up	1
Solyc06g050810.2			yes|up	1
Solyc01g105200.2			yes|up	1
Solyc04g071610.2		Fruit-ripening protein	yes|up	1
Solyc05g050890.1			yes|up	1
Solyc10g074900.1			yes|up	1
Solyc02g082360.2		Eukaryotic translation initiation factor 6	yes|up	1
Solyc06g059900.2			yes|up	1
Solyc11g042710.1			yes|up	1
Solyc02g080830.1			yes|up	1
Solyc09g015770.2		WRKY3	yes|up	1
Solyc11g010930.1		HVA22-like protein	yes|up	1
Solyc04g025650.2			yes|up	1
Solyc09g073040.2			yes|up	1
Solyc11g017350.1			yes|up	1
Solyc04g082500.2			yes|up	1
Solyc09g037130.1			yes|up	1
Solyc07g045090.2			yes|down	1
Solyc07g064450.2			yes|down	1
Solyc09g083050.2		3-ketoacyl-CoA synthase	yes|down	1
Solyc03g032080.2			yes|down	1
Solyc11g027680.1			yes|down	1
Solyc12g005310.1			yes|down	1
Solyc10g081300.1		Metacaspase-9	yes|down	1
Solyc04g071900.2		Peroxidase	yes|down	1
Solyc11g071610.1			yes|down	1
Solyc09g065100.1		Basic helix-loop-helix transcription factor	yes|down	1
Solyc09g097780.2			yes|down	1
Solyc01g091260.2			yes|down	1
Solyc06g051960.2		Pectinesterase	yes|down	1
Solyc03g082550.2			yes|down	1
Solyc06g062550.2			yes|down	1
Solyc04g063370.1			yes|down	1
Solyc11g007500.1			yes|down	1
Solyc06g062540.2		Putative acid phosphatase	yes|down	1
Solyc12g005400.1			yes|down	1
Solyc12g038800.1			yes|down	1
Solyc05g007940.2			yes|down	1
Solyc05g025750.2			yes|down	1
Solyc04g079100.2			yes|down	1
Solyc01g015070.2			yes|down	1
Solyc05g051200.1			yes|down	1
Solyc05g008690.1			yes|down	1
Solyc01g015300.1			yes|down	1
Solyc03g121420.2			yes|down	1
Solyc11g018760.1			yes|down	1
Solyc04g082350.1			yes|down	1
Solyc08g007240.2			yes|down	1
Solyc11g042860.1			yes|down	1
Solyc09g009660.2			yes|down	1
Solyc01g110560.2			yes|down	1
Solyc09g089490.2			yes|down	1
Solyc05g005180.2		1,4-dihydroxy-2-naphthoyl-CoA synthase, peroxisomal	yes|down	1
Solyc04g071780.2			yes|down	1
Solyc01g100390.2			yes|down	1
Solyc01g105600.2			yes|down	1
Solyc12g098580.1		Glycosyltransferase	yes|down	1
Solyc04g063350.2			yes|down	1
Solyc06g007580.1			yes|down	1
Solyc01g090210.2			yes|down	1
Solyc08g077910.2			yes|down	1
Solyc04g014520.1			yes|down	1
Solyc01g087040.2			yes|down	1
Solyc10g075070.1		Non-specific lipid-transfer protein	yes|down	1
Solyc08g006350.2		Glycosyltransferase	yes|down	1
Solyc12g049030.1			yes|down	1
Solyc04g080250.2	DUT1	Deoxyuridine 5'-triphosphate nucleotidohydrolase	yes|down	1
Solyc09g061410.1			yes|down	1
Solyc10g054820.1			yes|down	1
Solyc04g071990.2			yes|down	1
Solyc01g106620.2		PR1 protein	yes|down	1
Solyc06g008460.1			yes|down	1
Solyc02g094400.2		Glycerophosphodiester phosphodiesterase GDPD2	yes|down	1
Solyc04g016470.2			yes|down	1
Solyc10g012370.2		Cysteine synthase	yes|down	1
Solyc08g005720.2			yes|down	1
Solyc09g084490.2			yes|down	1
Solyc03g020010.1		Lemir	yes|down	1
Solyc01g094700.2			yes|down	1
Solyc01g101190.2		Terpene synthase	yes|down	1
Solyc01g091700.2			yes|down	1
Solyc03g121180.2			yes|down	1
Solyc01g086680.2		Glutathione S-transferase U8	yes|down	1
Solyc05g050820.2			yes|down	1
Solyc09g092720.2			yes|down	1
Solyc03g005550.2			yes|down	1
Solyc01g105880.2		Beta-phellandrene synthase	yes|down	1
Solyc12g006130.1			yes|down	1
Solyc01g007730.2			yes|down	1
Solyc01g006050.2			yes|down	1
Solyc01g104430.1			yes|down	1
Solyc01g006790.2			yes|down	1
Solyc04g008140.1			yes|down	1
Solyc01g107190.2			yes|down	1
Solyc09g011510.2			yes|down	1
Solyc04g077750.2			yes|down	1
Solyc08g066810.2			yes|down	1
Solyc05g052030.1		Ethylene response factor 4	yes|down	1
Solyc05g018770.1			yes|down	1
Solyc11g010700.1			yes|down	1
Solyc05g046340.1		Phosphomannomutase	yes|down	1
Solyc11g071440.1			yes|down	1
Solyc08g079730.1		Protein DETOXIFICATION	yes|down	1
Solyc03g031940.2			yes|down	1
Solyc04g014450.1			yes|down	1
Solyc11g010850.1			yes|down	1
Solyc09g074840.2			yes|down	1
Solyc09g008130.2		Phosphoglycerate kinase	yes|down	1
Solyc03g005820.2			yes|down	1
Solyc04g008120.1			yes|down	1
Solyc09g074850.2			yes|down	1
Solyc05g050920.2		Flavin-containing monooxygenase	yes|down	1
Solyc10g083690.2			yes|down	1
Solyc08g005650.2		Cytochrome P450-1	yes|down	1
Solyc11g044840.1		Aminotransferase ALD1	yes|down	1
Solyc12g042380.1			yes|down	1
Solyc01g006070.2			yes|down	1
Solyc06g033850.2			yes|down	1
Solyc01g109180.2		Long chain acyl-CoA synthetase 2	yes|down	1
Solyc05g046290.2		Xyloglucan endotransglucosylase/hydrolase	yes|down	1
Solyc09g065290.2			yes|down	1
Solyc08g068440.2			yes|down	1
Solyc10g005460.2			yes|down	1
Solyc01g059980.2		Glucan endo-1,3-beta-glucosidase B	yes|down	1
Solyc01g108700.2			yes|down	1
Solyc05g056400.2		Protein disulfide-isomerase	yes|down	1
Solyc11g009010.1			yes|down	1
Solyc02g085120.2		Laccase	yes|down	1
Solyc03g033330.2			yes|down	1
Solyc07g049290.2			yes|down	1
Solyc04g008150.1			yes|down	1
Solyc02g092060.1			yes|down	1
Solyc12g043030.1			yes|down	1
Solyc12g044610.1			yes|down	1
Solyc09g098000.2			yes|down	1
Solyc02g089090.2		MRLK5	yes|down	1
Solyc04g008110.2		Histidine kinase 4	yes|down	1
Solyc08g075240.2		Long-chain-alcohol oxidase	yes|down	1
Solyc01g109330.2			yes|down	1
Solyc04g063240.2		Protein STAY-GREEN LIKE, chloroplastic	yes|down	1
Solyc02g079930.2		Protein HEAT-STRESS-ASSOCIATED 32	yes|down	1
Solyc01g098190.2		Sodium/hydrogen exchanger	yes|down	1
Solyc04g071770.2			yes|down	1
Solyc11g007470.1		Glycosyltransferase	yes|down	1
Solyc06g005100.2			yes|down	1
Solyc10g053920.1			yes|down	1
Solyc08g060920.2			yes|down	1
Solyc10g080610.1			yes|down	1
Solyc11g045520.1			yes|down	1
Solyc06g033980.2			yes|down	1
Solyc02g087090.2		Alpha-DOX2	yes|down	1
Solyc08g065940.2			yes|down	1
Solyc01g100460.2		Anaerobic basic leucine zipper protein	yes|down	1
Solyc10g055820.1			yes|down	1
Solyc01g094250.2			yes|down	1
Solyc01g080260.2			yes|down	1
Solyc02g083280.2			yes|down	1
Solyc06g006090.1			yes|down	1
Solyc07g007760.2			yes|down	1
Solyc08g067260.2			yes|down	1
Solyc06g006070.1			yes|down	1
Solyc02g076820.2			yes|down	1
Solyc11g027920.1			yes|down	1
Solyc02g080120.1			yes|down	1
Solyc04g008130.1			yes|down	1
Solyc07g052960.1			yes|down	1
Solyc07g026660.2			yes|down	1
Solyc01g106340.2			yes|down	1
Solyc06g051440.2			yes|down	1
Solyc09g007020.1		Pathogenesis-related protein	yes|down	1
Solyc02g032170.2			yes|down	1
Solyc07g005100.2			yes|down	1
Solyc04g082460.2		Catalase-1	yes|down	1
Solyc09g089570.2			yes|down	1
Solyc06g006040.1			yes|down	1
Solyc03g006410.2			yes|down	1
Solyc02g062300.2			yes|down	1
Solyc01g080490.2	DMP2		yes|down	1
Solyc05g053060.1			yes|down	1
Solyc10g055800.1			yes|down	1
Solyc10g045240.1			yes|down	1
Solyc05g009320.2		LOB domain-containing protein 42	yes|down	1
Solyc06g006010.1			yes|down	1
Solyc06g072960.1			yes|down	1
Solyc01g100020.2			yes|down	1
Solyc01g111010.2			yes|down	1
Solyc07g055260.2			yes|down	1
Solyc07g055050.2			yes|down	1
Solyc11g007330.1			yes|down	1
Solyc04g007730.2			yes|down	1
Solyc03g114180.2		Glycosyltransferase	yes|down	1
Solyc04g051790.1			yes|down	1
Solyc02g094270.1			yes|down	1
Solyc03g118820.2			yes|down	1
Solyc01g094970.2			yes|down	1
Solyc08g061160.1			yes|down	1
Solyc08g006410.2		Glycosyltransferase	yes|down	1
Solyc10g052650.1			yes|down	1
Solyc04g077030.2			yes|down	1
Solyc02g038760.2		AT-hook motif nuclear-localized protein 10	yes|down	1
Solyc06g035480.2			yes|down	1
Solyc10g008000.1		Protein LIGHT-DEPENDENT SHORT HYPOCOTYLS 10	yes|down	1
Solyc05g021500.1			yes|down	1
Solyc06g076350.2		Transcription factor BOA	yes|down	1
Solyc06g006020.1			yes|down	1
Solyc10g051020.1			yes|down	1
Solyc01g099020.2			yes|down	1
Solyc11g066090.1			yes|down	1
Solyc03g121750.1			yes|down	1
Solyc01g096400.2			yes|down	1
Solyc03g121010.2			yes|down	1
Solyc09g018760.2			yes|down	1
Solyc08g014010.2			yes|down	1
Solyc04g074890.2			yes|down	1
Solyc03g111500.2			yes|down	1
Solyc07g064420.2			yes|down	1
Solyc01g086920.2			yes|down	1
Solyc06g008920.2			yes|down	1
Solyc01g100000.2			yes|down	1
Solyc02g014470.2			yes|down	1
Solyc04g074530.2			yes|down	1
Solyc01g005300.2			yes|down	1
Solyc09g065000.2			yes|down	1
Solyc02g077590.1			yes|down	1
Solyc01g098120.2			yes|down	1
Solyc01g056370.2			yes|down	1
Solyc05g024230.1			yes|down	1
Solyc03g121540.2		Beta-galactosidase	yes|down	1
Solyc01g107400.2			yes|down	1
Solyc02g085870.2		3-ketoacyl-CoA synthase	yes|down	1
Solyc02g038740.2		3-hydroxy-3-methylglutaryl coenzyme A reductase	yes|down	1
Solyc04g016210.2		Glycosyltransferase	yes|down	1
Solyc03g095510.2			yes|down	1
Solyc01g109090.2			yes|down	1
Solyc03g095990.1			yes|down	1
Solyc04g054370.1			yes|down	1
Solyc04g014320.1			yes|down	1
Solyc02g086480.1			yes|down	1
Solyc08g080190.2			yes|down	1
Solyc07g054270.2			yes|down	1
Solyc10g081120.1		Arabinosidase ARA-1	yes|down	1
Solyc04g014600.2			yes|down	1
Solyc02g082720.2			yes|down	1
Solyc11g005280.1			yes|down	1
Solyc03g025380.2		Peroxidase	yes|down	1
Solyc01g108490.2		Carboxypeptidase	yes|down	1
Solyc05g013330.2			yes|down	1
Solyc09g007190.2			yes|down	1
Solyc04g080480.1			yes|down	1
Solyc11g010720.1			yes|down	1
Solyc11g072110.1			yes|down	1
Solyc03g113340.2			yes|down	1
Solyc02g078910.2		Endonuclease 1	yes|down	1
Solyc08g079870.1		Subtilisin-like protease	yes|down	1
Solyc07g061810.1			yes|down	1
Solyc04g017980.1			yes|down	1
Solyc09g005500.2			yes|down	1
Solyc03g114560.2			yes|down	1
Solyc12g094650.1			yes|down	1
Solyc11g020200.1			yes|down	1
Solyc07g041500.2			yes|down	1
Solyc06g053950.1			yes|down	1
Solyc06g066240.2			yes|down	1
Solyc01g079180.2		Pectinesterase	yes|down	1
Solyc11g072120.1			yes|down	1
Solyc06g073090.2		Chloroplast-specific ribosomal protein	yes|down	1
Solyc04g078090.2			yes|down	1
Solyc01g081250.2			yes|down	1
Solyc01g106330.2			yes|down	1
Solyc12g096770.1			yes|down	1
Solyc03g019690.1			yes|down	1
Solyc09g065910.1			yes|down	1
Solyc12g009480.1		SPX domain-containing protein 2	yes|down	1
Solyc01g005500.2			yes|down	1
Solyc12g056930.1			yes|down	1
Solyc04g079240.2		Patatin	yes|down	1
Solyc04g006930.2			yes|down	1
Solyc06g009350.2			yes|down	1
Solyc05g015560.1			yes|down	1
Solyc08g006470.2			yes|down	1
Solyc10g017580.2			yes|down	1
Solyc10g079380.1			yes|down	1
Solyc09g065940.2			yes|down	1
Solyc12g056590.1			yes|down	1
Solyc01g005940.2			yes|down	1
Solyc01g008620.2			yes|down	1
Solyc03g025320.2		BAHD acyltransferase DCR	yes|down	1
Solyc06g074280.2			yes|down	1
Solyc09g065560.2			yes|down	1
Solyc12g096840.1			yes|down	1
Solyc10g048060.1			yes|down	1
Solyc10g080060.1			yes|down	1
Solyc10g074920.1		Mannan endo-1,4-beta-mannosidase 6	yes|down	1
Solyc03g083850.1			yes|down	1
Solyc05g015720.1			yes|down	1
Solyc02g083250.2			yes|down	1
Solyc02g081040.2			yes|down	1
Solyc01g009500.2			yes|down	1
Solyc04g083140.1			yes|down	1
Solyc09g011650.2			yes|down	1
Solyc08g081670.1			yes|down	1
Solyc09g007480.2			yes|down	1
Solyc02g082920.2	CHI3	Acidic 26 kDa endochitinase	yes|down	1
Solyc09g059630.1			yes|down	1
Solyc05g006010.2			yes|down	1
Solyc12g049630.1			yes|down	1
Solyc11g066310.1			yes|down	1
Solyc07g008710.2			yes|down	1
Solyc01g066630.1			yes|down	1
Solyc06g076160.2			yes|down	1
Solyc04g080920.1		Fe(3+)-Zn(2+) purple acid phosphatase 12	yes|down	1
Solyc11g072310.1		Gibberellin 20-oxidase-3	yes|down	1
Solyc03g113030.2		Aldose 1-epimerase	yes|down	1
Solyc07g042400.2			yes|down	1
Solyc10g084400.1			yes|down	1
Solyc03g123750.2			yes|down	1
Solyc06g068040.2			yes|down	1
Solyc05g007950.2		Ribonuclease T2	yes|down	1
Solyc08g068390.2			yes|down	1
Solyc08g080380.2			yes|down	1
Solyc12g098850.1			yes|down	1
Solyc12g042600.1		Glycosyltransferase	yes|down	1
Solyc03g093120.2		Xyloglucan endotransglucosylase/hydrolase	yes|down	1
Solyc02g061770.2			yes|down	1
Solyc03g005500.1			yes|down	1
Solyc04g077410.2		1-aminocyclopropane-1-carboxylate synthase	yes|down	1
Solyc04g009260.1			yes|down	1
Solyc07g021630.2		Branched-chain-amino-acid aminotransferase	yes|down	1
Solyc08g005090.1			yes|down	1
Solyc07g054630.2			yes|down	1
Solyc05g032670.1			yes|down	1
Solyc03g005540.1			yes|down	1
Solyc09g006000.2			yes|down	1
Solyc08g076730.2			yes|down	1
Solyc03g120500.2		Auxin-responsive protein	yes|down	1
Solyc02g081060.2			yes|down	1
Solyc01g110060.2		Purple acid phosphatase	yes|down	1
Solyc10g083730.1			yes|down	1
Solyc01g081610.2		Beta-hexosaminidase 2	yes|down	1
Solyc05g014550.1			yes|down	1
Solyc04g080820.2		Cytokinin oxidase/dehydrogenase-like	yes|down	1
Solyc05g010060.2		Phosphate transporter PHO1 homolog 1	yes|down	1
Solyc07g055580.1			yes|down	1
Solyc04g008780.2		Tetraketide alpha-pyrone reductase 1	yes|down	1
Solyc11g071410.1			yes|down	1
Solyc02g081500.2			yes|down	1
Solyc04g015120.2			yes|down	1
Solyc05g047530.2			yes|down	1
Solyc06g059970.2			yes|down	1
Solyc03g019760.2		ABC transporter G family member 11	yes|down	1
Solyc01g020330.2			yes|down	1
Solyc07g063700.1		Serine/threonine-protein kinase	yes|down	1
Solyc02g071610.2			yes|down	1
Solyc03g098010.2		Purple acid phosphatase	yes|down	1
Solyc09g011000.2			yes|down	1
Solyc02g068080.2		Chloride channel protein	yes|down	1
Solyc10g085500.1			yes|down	1
Solyc09g005420.2			yes|down	1
Solyc10g050110.1			yes|down	1
Solyc12g044200.1			yes|down	1
Solyc06g066160.2			yes|down	1
Solyc12g098230.1			yes|down	1
Solyc02g032650.2			yes|down	1
Solyc09g075700.1			yes|down	1
Solyc10g084880.2			yes|down	1
Solyc12g094700.1			yes|down	1
Solyc04g081230.2			yes|down	1
Solyc11g051210.1			yes|down	1
Solyc06g024260.1			yes|down	1
Solyc10g083400.1			yes|down	1
Solyc11g069260.1		ABC transporter I family member 10, chloroplastic	yes|down	1
Solyc08g066720.1			yes|down	1
Solyc03g098060.1			yes|down	1
Solyc06g024270.1			yes|down	1
Solyc07g007800.2			yes|down	1
Solyc03g005210.2			yes|down	1
Solyc09g008910.1			yes|down	1
Solyc04g054380.1		Terpene synthase	yes|down	1
Solyc09g065430.2			yes|down	1
Solyc01g068140.2			yes|down	1
Solyc11g027660.1			yes|down	1
Solyc07g053900.2			yes|down	1
Solyc04g024430.2			yes|down	1
Solyc03g112760.2			yes|down	1
Solyc05g018550.2			yes|down	1
Solyc08g074260.2			yes|down	1
Solyc01g097570.2			yes|down	1
Solyc03g117250.2			yes|down	1
Solyc07g006650.2		Xylose isomerase	yes|down	1
Solyc03g032210.2			yes|down	1
Solyc02g092860.2			yes|down	1
Solyc02g082420.2			yes|down	1
Solyc09g083440.2			yes|down	1
Solyc01g100710.2			yes|down	1
Solyc02g082450.2			yes|down	1
Solyc01g058500.2			yes|down	1
Solyc09g011970.1		Laccase	yes|down	1
Solyc02g080850.1			yes|down	1
Solyc11g021360.1			yes|down	1
Solyc06g036110.1			yes|down	1
Solyc05g039950.1			yes|down	1
Solyc01g108990.2			yes|down	1
Solyc05g005670.1		RING-type E3 ubiquitin transferase	yes|down	1
Solyc03g115040.2			yes|down	1
Solyc06g024380.1			yes|down	1
Solyc05g016250.2			yes|down	1
Solyc11g069640.1			yes|down	1
Solyc03g111760.2			yes|down	1
Solyc09g091110.2			yes|down	1
Solyc08g007540.2			yes|down	1
Solyc10g075090.1		Non-specific lipid-transfer protein	yes|down	1
Solyc06g063360.2			yes|down	1
Solyc09g092260.2			yes|down	1
Solyc08g062960.2			yes|down	1
Solyc06g060590.2		Bidirectional sugar transporter SWEET	yes|down	1
Solyc01g006580.2			yes|down	1
Solyc09g005260.2			yes|down	1
Solyc01g016460.2			yes|down	1
Solyc03g121470.2			yes|down	1
Solyc02g092900.1			yes|down	1
Solyc04g050900.1			yes|down	1
Solyc06g068850.2			yes|down	1
Solyc02g032800.1			yes|down	1
Solyc04g024830.1			yes|down	1
Solyc09g090970.2		Similar to pathogenesis-related protein STH-2	yes|down	1
Solyc08g082670.2			yes|down	1
Solyc12g040480.1			yes|down	1
Solyc08g079890.1			yes|down	1
Solyc09g074550.2		CASP-like protein	yes|down	1
Solyc09g007790.1			yes|down	1
Solyc05g018880.1			yes|down	1
Solyc07g043240.2		Probable pectinesterase 8	yes|down	1
Solyc08g066100.2		ATP-dependent 6-phosphofructokinase	yes|down	1
Solyc07g005680.2		Carboxypeptidase	yes|down	1
Solyc01g100270.2			yes|down	1
Solyc11g011240.1			yes|down	1
Solyc11g011230.1			yes|down	1
Solyc11g027710.1			yes|down	1
Solyc06g083580.2		Pectate lyase	yes|down	1
Solyc04g014480.2		15.7 kDa heat shock protein, peroxisomal	yes|down	1
Solyc04g076220.2			yes|down	1
Solyc10g008370.2			yes|down	1
Solyc04g072760.2			yes|down	1
Solyc03g098100.2			yes|down	1
Solyc11g069450.1			yes|down	1
Solyc10g017960.1			yes|down	1
Solyc11g056680.1			yes|down	1
Solyc03g113930.1			yes|down	1
Solyc04g009620.2	CS2	Chorismate synthase 2, chloroplastic	yes|down	1
Solyc12g096500.1			yes|down	1
Solyc01g086910.2			yes|down	1
Solyc11g027730.1			yes|down	1
Solyc06g074120.2		Bell-like homeodomain protein 2	yes|down	1
Solyc01g010610.1			yes|down	1
Solyc02g064800.2			yes|down	1
Solyc06g064900.2			yes|down	1
Solyc07g053930.1			yes|down	1
Solyc07g049440.2			yes|down	1
Solyc01g109800.2			yes|down	1
Solyc02g080220.2		Pectinesterase	yes|down	1
Solyc02g088560.2			yes|down	1
Solyc01g096720.2			yes|down	1
Solyc12g006380.1		2-oxoglutarate-dependent dioxygenase	yes|down	1
Solyc11g072990.1		3-ketoacyl-CoA synthase	yes|down	1
Solyc02g022880.1			yes|down	1
Solyc03g071580.1			yes|down	1
Solyc07g007750.2		Defensin protein	yes|down	1
Solyc04g025440.2			yes|down	1
Solyc03g119610.1			yes|down	1
Solyc08g079420.2			yes|down	1
Solyc02g062030.1			yes|down	1
Solyc10g055810.1	CHI9	Basic 30 kDa endochitinase	yes|down	1
Solyc09g066410.1			yes|down	1
Solyc10g083860.1			yes|down	1
Solyc09g066400.1			yes|down	1
Solyc10g085100.1			yes|down	1
Solyc09g066370.1			yes|down	1
Solyc02g087520.2			yes|down	1
Solyc06g005070.1			yes|down	1
Solyc04g011680.1			yes|down	1
Solyc01g102960.2			yes|down	1
Solyc06g024350.1			yes|down	1
Solyc08g006210.1			yes|down	1
Solyc06g009190.2		Pectinesterase	yes|down	1
Solyc02g078370.1			yes|down	1
Solyc01g005400.2			yes|down	1
Solyc02g078450.2			yes|down	1
Solyc11g010960.1			yes|down	1
Solyc01g102710.2			yes|down	1
Solyc02g085760.2			yes|down	1
Solyc03g111450.1			yes|down	1
Solyc10g075100.1		Non-specific lipid-transfer protein	yes|down	1
Solyc01g007330.2	rbcL	Ribulose bisphosphate carboxylase large chain	yes|down	1
Solyc12g100290.1		Histone-lysine N-methyltransferase ASHH3	yes|down	1
Solyc03g078230.2			yes|down	1
Solyc08g007770.2			yes|down	1
Solyc11g066270.1		Xyloglucan endotransglucosylase/hydrolase	yes|down	1
Solyc06g051680.1			yes|down	1
Solyc01g067440.2		Monothiol glutaredoxin-S10	yes|down	1
Solyc02g087070.2			yes|down	1
Solyc12g007070.1		Heat stress transcription factor C-1	yes|down	1
Solyc04g074440.1			yes|down	1
Solyc01g067380.2			yes|down	1
Solyc06g007770.2			yes|down	1
Solyc08g080650.1			yes|down	1
Solyc06g053650.1			yes|down	1
Solyc06g065010.2			yes|down	1
Solyc04g051620.1			yes|down	1
Solyc04g014310.1			yes|down	1
Solyc07g055740.1			yes|down	1
Solyc11g013890.1			yes|down	1
Solyc12g044190.1			yes|down	1
Solyc04g077190.2			yes|down	1
Solyc04g054260.2			yes|down	1
Solyc05g055400.2			yes|down	1
Solyc09g072660.2			yes|down	1
Solyc04g074420.1			yes|down	1
Solyc10g047040.1			yes|down	1
Solyc07g063930.2			yes|down	1
Solyc04g016540.1		Pentatricopeptide repeat-containing protein At2g39620	yes|down	1
Solyc11g027760.1			yes|down	1
Solyc09g014350.2		Glycerol-3-phosphate 2-O-acyltransferase 6	yes|down	1
Solyc02g065400.2	PSBO	Oxygen-evolving enhancer protein 1, chloroplastic	yes|down	1
Solyc04g074810.2			yes|down	1
Solyc05g006380.1			yes|down	1
Solyc08g080630.2		Ethylene-responsive proteinase inhibitor 1	yes|down	1
Solyc01g104720.2			yes|down	1
Solyc09g007860.2			yes|down	1
Solyc04g050820.1			yes|down	1
Solyc12g010380.1			yes|down	1
Solyc08g078210.2			yes|down	1
Solyc09g090080.1			yes|down	1
Solyc03g032090.1			yes|down	1
Solyc05g051740.2			yes|down	1
Solyc10g076180.1			yes|down	1
Solyc09g082980.2			yes|down	1
Solyc04g050860.1			yes|down	1
Solyc01g008790.2		Non-specific phospholipase C2	yes|down	1
Solyc05g055650.2			yes|down	1
Solyc09g097770.2		Cell wall protein	yes|down	1
Solyc08g065420.2		Homeobox protein ATH1	yes|down	1
Solyc01g104820.2			yes|down	1
Solyc05g006980.2			yes|down	1
Solyc05g055910.2			yes|down	1
Solyc10g079660.1			yes|down	1
Solyc08g080640.1		Protein NP24	yes|down	1
Solyc10g084540.1			yes|down	1
Solyc02g083980.2		Endoglucanase	yes|down	1
Solyc05g013460.2		Protein DETOXIFICATION	yes|down	1
Solyc08g062220.2		Glycosyltransferase	yes|down	1
Solyc01g097270.2			yes|down	1
Solyc04g081770.2			yes|down	1
Solyc01g108300.2			yes|down	1
Solyc02g087810.2		Aldose 1-epimerase	yes|down	1
Solyc02g092550.2			yes|down	1
Solyc10g083250.1		CASP-like protein	yes|down	1
Solyc06g060710.2			yes|down	1
Solyc03g043860.2		Nudix hydrolase 1	yes|down	1
Solyc01g090890.2			yes|down	1
Solyc09g005480.2			yes|down	1
Solyc11g020180.1			yes|down	1
Solyc05g008400.2		Repressor of RNA polymerase III transcription	yes|down	1
Solyc05g050110.2			yes|down	1
Solyc02g081600.2			yes|down	1
Solyc04g082050.2			yes|down	1
Solyc07g053530.1			yes|down	1
Solyc01g091930.2			yes|down	1
Solyc02g092110.2		Putative phytosulfokine peptide	yes|down	1
Solyc03g119540.2			yes|down	1
Solyc01g094340.2			yes|down	1
Solyc11g021060.1	ARPI	Proteinase inhibitor type-2 TR8	yes|down	1
Solyc12g005440.1			yes|down	1
Solyc09g091910.1		Purple acid phosphatase	yes|down	1
Solyc05g008910.2			yes|down	1

## Sheet: MT specific
Gene_id	Gene_name	Gene_description	M_vs_CK
Solyc01g098590.2			yes|up
Solyc07g049150.2			yes|up
Solyc03g036480.1			yes|up
Solyc07g008300.1			yes|up
Solyc01g108240.2			yes|down
Solyc07g014690.2			yes|up
Solyc12g042470.1			yes|up
Solyc03g026230.1		Protein detoxification	yes|down
Solyc04g076970.2			yes|down
Solyc12g008380.1			yes|up
Solyc02g071080.1			yes|up
Solyc06g074420.1			yes|down
Solyc01g067620.2			yes|up
Solyc11g066670.1		Glycosyltransferase	yes|up
Solyc02g070940.1	CAB1B	Chlorophyll a-b binding protein 1B, chloroplastic	yes|up
Solyc05g054320.2			yes|up
Solyc05g050560.1			yes|down
Solyc09g090730.1		Ammonium transporter	yes|up
Solyc09g066050.2			yes|up
Solyc08g068630.2			yes|down
Solyc07g055350.2			yes|up
Solyc08g062100.1			yes|down
Solyc05g007980.2			yes|up
Solyc04g076190.1			yes|up
Solyc07g045160.2		ATP-dependent 6-phosphofructokinase	yes|up
Solyc04g057930.2			yes|up
Solyc12g005790.1		Peroxidase	yes|up
Solyc03g118970.2		Protein DETOXIFICATION	yes|down
Solyc03g111290.1			yes|down
Solyc06g007960.2			yes|up
Solyc03g123460.2			yes|down
Solyc05g013710.2		SufE-like protein 2, chloroplastic	yes|up
Solyc01g010350.2			yes|up
Solyc02g079170.2			yes|up
Solyc04g007540.1		Protein DETOXIFICATION	yes|up
Solyc04g054730.2		Sulfate transporter 2.1	yes|up
Solyc08g007810.2			yes|down
Solyc08g081820.2			yes|up
Solyc03g097600.2		Bidirectional sugar transporter SWEET	yes|up
Solyc02g088250.2			yes|up
Solyc03g097570.2		Bidirectional sugar transporter SWEET	yes|up
Solyc12g006470.1			yes|up
Solyc04g014730.2			yes|up
Solyc02g069490.2			yes|up
Solyc03g097670.2			yes|up
Solyc02g069060.2			yes|down
Solyc12g035400.1		WAT1-related protein	yes|up
Solyc12g088140.1			yes|up
Solyc02g083850.2			yes|down
Solyc11g071750.1			yes|down
Solyc07g005440.1		Non-specific serine/threonine protein kinase	yes|up
Solyc02g065680.2			yes|up
Solyc02g090340.2			yes|up
Solyc08g036620.2			yes|down
Solyc08g036660.2			yes|down
Solyc12g099130.1			yes|down
Solyc08g077480.2			yes|up
Solyc01g079150.2			yes|up
Solyc11g010340.1		Transcription factor bHLH99	yes|up
Solyc01g006310.2		Peroxidase	yes|down
Solyc02g076920.2			yes|up
Solyc06g054630.1			yes|down
Solyc11g007370.1		Glycosyltransferase	yes|up
Solyc05g015480.2			yes|up
Solyc08g036640.2			yes|down
Solyc06g050320.2			yes|down
Solyc07g042500.2			yes|up
Solyc04g009440.2		NAC domain protein	yes|down
Solyc04g079760.2			yes|up
Solyc04g005070.2			yes|up
Solyc02g032660.2		Protein detoxicification	yes|up
Solyc01g014840.2			yes|down
Solyc02g093250.2			yes|up
Solyc02g084130.2			yes|down
Solyc01g097380.1			yes|down
Solyc03g098730.1			yes|down
Solyc03g111300.1			yes|down
Solyc04g071580.2		ABA-and ripening-induced protein	yes|up
Solyc03g118900.1		WAT1-related protein	yes|up
Solyc02g064830.2			yes|down
Solyc12g096870.1			yes|up
Solyc04g079730.1	AOS1	Allene oxide synthase 1, chloroplastic	yes|down
Solyc09g089770.2			yes|up
Solyc01g109790.2		Glucose-1-phosphate adenylyltransferase	yes|up
Solyc02g076890.1			yes|up
Solyc11g065350.1			yes|up
Solyc02g062390.2			yes|up
Solyc01g087590.2		Polyamine oxidase 1	yes|down
Solyc09g090470.2			yes|up
Solyc09g090350.2		Long-chain-alcohol oxidase FAO3	yes|up
Solyc08g078950.2			yes|up
Solyc10g009340.1		Calcium-binding protein KIC	yes|up
Solyc10g081320.1			yes|up
Solyc04g082630.2		Glyceraldehyde-3-phosphate dehydrogenase	yes|up
Solyc01g107590.2			yes|up
Solyc01g073670.2			yes|up
Solyc02g079650.2			yes|up
Solyc12g006460.1			yes|up
Solyc04g078460.2			yes|up
Solyc07g065250.2			yes|down
Solyc02g090400.2			yes|down
Solyc04g054760.2			yes|up
Solyc09g061890.2		Pectate lyase	yes|down
Solyc09g014230.1			yes|up
Solyc03g115650.2		Eukaryotic translation initiation factor 5A	yes|down
Solyc07g005760.2			yes|up
Solyc01g091320.2			yes|up
Solyc01g090630.2			yes|up
Solyc01g095100.2			yes|down
Solyc04g078660.1			yes|up
Solyc04g005260.1			yes|up
Solyc04g025530.2		Glutamate decarboxylase	yes|down
Solyc10g050970.1			yes|down
Solyc01g079200.2		Gibberellin 2-beta-dioxygenase 6	yes|down
Solyc12g037930.1			yes|up
Solyc05g010480.2			yes|up
Solyc06g075130.2			yes|down
Solyc08g079080.2			yes|up
Solyc01g073830.1			yes|down
Solyc02g071070.2			yes|up
Solyc12g098210.1			yes|up
Solyc12g009930.1		Glycosyltransferase	yes|up
Solyc05g051810.1			yes|down
Solyc01g111230.2		Dirigent protein 23	yes|up
Solyc03g083660.1			yes|up
Solyc06g005750.2			yes|up
Solyc08g005960.1			yes|up
Solyc03g123390.2			yes|up
Solyc11g066800.1			yes|up
Solyc02g071100.2			yes|up
Solyc08g077360.2			yes|down
Solyc01g097340.2	GME	GDP-mannose 3',5'-epimerase	yes|up
Solyc07g055470.2			yes|down
Solyc01g100900.2		WAT1-related protein	yes|up
Solyc01g067540.1		Ethylene-responsive transcription factor ERF086	yes|up
Solyc02g037540.1			yes|up
Solyc08g080170.2			yes|up
Solyc07g043500.1		Glycosyltransferase	yes|up
Solyc11g010780.1			yes|up
Solyc09g065070.1			yes|up
Solyc07g040780.2			yes|up
Solyc01g073890.2			yes|down
Solyc08g083330.2			yes|down
Solyc04g074380.2		Glycosyltransferase	yes|up
Solyc04g082480.2			yes|up
Solyc01g079880.2			yes|up
Solyc05g009590.2			yes|up
Solyc08g005880.2		Protein DETOXIFICATION	yes|up
Solyc10g078270.1		WAT1-related protein	yes|up
Solyc11g017470.1		NAC4 domain protein	yes|down
Solyc10g055740.1			yes|down
Solyc02g080920.1			yes|down
Solyc03g005630.2			yes|up
Solyc06g064960.2			yes|up
Solyc06g050900.2			yes|up
Solyc02g080930.1			yes|down
Solyc03g122190.2		Salt responsive protein 1	yes|down
Solyc10g086240.1			yes|up
Solyc01g010060.2			yes|up
Solyc04g005800.2			yes|up
Solyc07g040910.2			yes|up
Solyc11g010980.1			yes|up
Solyc07g014580.2			yes|up
Solyc08g068000.1			yes|up
Solyc02g091820.1			yes|down
Solyc09g008050.2		Glycosyltransferase	yes|up
Solyc06g073640.2			yes|down
Solyc05g053620.2			yes|up
Solyc06g068230.2			yes|up
Solyc02g080890.2			yes|down
Solyc10g009550.2			yes|up
Solyc09g092480.1		Glycosyltransferase	yes|down
Solyc04g007390.2			yes|down
Solyc07g008280.2			yes|up
Solyc09g008550.2			yes|up
Solyc05g018910.1			yes|up
Solyc03g078150.2			yes|up
Solyc11g006630.1			yes|down
Solyc11g071600.1		Aldehyde oxidase	yes|down
Solyc12g009650.1			yes|up
Solyc04g079480.2			yes|down
Solyc11g069760.1			yes|down
Solyc09g075210.2		Heat shock protein	yes|down
Solyc06g035420.1			yes|down
Solyc07g054880.2			yes|down
Solyc12g099970.1	AKINBETA1	SNF1-related protein kinase regulatory subunit beta-1	yes|down
Solyc01g108970.2			yes|down
Solyc02g078870.1			yes|down
Solyc03g006080.2			yes|down
Solyc07g017570.2			yes|down
Solyc08g006860.2		Patatin	yes|down
Solyc03g078650.2			yes|up
Solyc05g052370.2			yes|down
Solyc05g050410.2			yes|down
Solyc05g052050.1			yes|down
Solyc08g014360.1			yes|down
Solyc07g042190.2			yes|up
Solyc06g076560.1		17.6 kD class I small heat shock protein	yes|down
Solyc06g074710.1			yes|down
Solyc05g015350.2			yes|down
Solyc03g096050.2			yes|down
Solyc06g050140.1			yes|down
Solyc05g009620.2			yes|down
Solyc08g081470.2		Protein SPIRAL1-like 5	yes|up
Solyc02g068030.1			yes|down
Solyc01g108050.2			yes|down
Solyc11g011500.1			yes|down
Solyc03g078500.2		Glycosyltransferase	yes|up
Solyc03g083690.1			yes|down
Solyc02g036440.2			yes|down
Solyc07g009380.2		Xyloglucan endotransglucosylase/hydrolase	yes|up
Solyc04g081870.2			yes|up
Solyc01g110810.2			yes|down
Solyc03g013160.2			yes|down
Solyc12g006570.1		Sesquiterpene synthase	yes|up
Solyc02g083310.2			yes|down
Solyc01g005870.1			yes|down
Solyc11g005350.1		WAT1-related protein	yes|up
Solyc11g005670.1			yes|down
Solyc06g074540.2			yes|down
Solyc02g063410.2			yes|down
Solyc01g058720.2	ATCP1		yes|down
Solyc01g100490.2	CHLN	Nicotianamine synthase	yes|down
Solyc01g107780.2		Glycosyltransferase	yes|down
Solyc07g062680.1		Lanceolate	yes|down
Solyc11g011570.1			yes|down
Solyc04g051360.2			yes|down
Solyc06g072230.1			yes|down
Solyc11g018680.1			yes|down
Solyc08g067510.1			yes|down
Solyc07g009260.2			yes|down
Solyc05g056500.1		RING-type E3 ubiquitin transferase	yes|up
Solyc01g073700.2			yes|down
Solyc02g089470.1			yes|down
Solyc05g052890.2			yes|down
Solyc08g079490.2			yes|down
Solyc11g071830.1			yes|down
Solyc11g018800.1		Peroxidase	yes|down
Solyc04g072780.2			yes|up
Solyc02g092410.2		Adenylyl-sulfate kinase	yes|down
Solyc08g079480.2			yes|down
Solyc07g006500.2		Probable alpha,alpha-trehalose-phosphate synthase [UDP-forming] 11 [Source:Projected from Arabidopsis thaliana (AT2G18700) UniProtKB/Swiss-Prot;Acc:Q9ZV48]	yes|down
Solyc08g066650.2			yes|up
Solyc04g014830.1			yes|down
Solyc05g005750.2			yes|down
Solyc10g051380.1			yes|down
Solyc01g088660.2			yes|up
Solyc10g009290.1			yes|down
Solyc12g005360.1			yes|down
Solyc02g086300.2			yes|down
Solyc10g080690.1		Patatin	yes|up
Solyc01g073880.2			yes|down
Solyc01g098130.2			yes|down
Solyc09g015010.2			yes|down
Solyc09g072690.1		Cation/calcium exchanger 1	yes|up
Solyc01g007030.2			yes|down
Solyc07g006680.1			yes|up
Solyc08g061060.1			yes|down
Solyc02g070110.1			yes|up
Solyc06g061040.2			yes|down
Solyc08g061020.1			yes|down
Solyc08g061010.2			yes|down
Solyc11g010410.1			yes|down
Solyc11g020670.1			yes|down
Solyc06g006000.2			yes|down
Solyc08g042040.2			yes|down
Solyc05g052410.1			yes|down
Solyc09g005400.2			yes|down
Solyc01g066850.2		WAT1-related protein	yes|down
Solyc07g056480.2			yes|down
Solyc11g071580.1			yes|down
Solyc11g071470.1			yes|down
Solyc03g116100.2			yes|down
Solyc06g072220.1			yes|down
Solyc03g083010.2			yes|down
Solyc03g078620.1			yes|down
Solyc03g121300.2			yes|down
Solyc03g083440.2			yes|down
Solyc03g117270.1			yes|down
Solyc01g111900.2			yes|down
Solyc08g067620.2			yes|up
Solyc01g073820.2			yes|down
Solyc03g115060.2			yes|down
Solyc09g082810.2			yes|down
Solyc01g067010.2			yes|up
Solyc02g068040.2			yes|down
Solyc05g052830.2			yes|up
Solyc01g080580.2			yes|down
Solyc02g069190.2		Iron-regulated transporter 2	yes|down
Solyc04g082960.1			yes|down
Solyc01g099660.2			yes|down
Solyc01g099620.2		Respiratory burst oxidase homolog protein B	yes|down
Solyc08g077370.2			yes|down
Solyc07g043710.2			yes|down
Solyc03g120990.2		Malic enzyme	yes|down
Solyc06g066680.2			yes|down
Solyc04g058100.2		Metallothionein-like protein type 2	yes|down
Solyc06g035620.2			yes|down
Solyc08g078870.1			yes|down
Solyc04g081530.1			yes|down
Solyc06g083900.2			yes|down
Solyc02g080790.2			yes|down
Solyc06g071220.1			yes|down
Solyc11g067180.1		Fatty acyl-CoA reductase	yes|up
Solyc06g005470.2			yes|down
Solyc10g083340.1			yes|down
Solyc02g071620.2			yes|down
Solyc09g083200.2			yes|down
Solyc02g085880.1			yes|down
Solyc02g088090.1			yes|up
Solyc12g055970.1		Endoglucanase	yes|up
Solyc12g097080.1			yes|down
Solyc02g070090.1			yes|down
Solyc04g008950.2			yes|up
Solyc02g079390.2			yes|down
Solyc09g089580.2	ACO3	1-aminocyclopropane-1-carboxylate oxidase homolog	yes|up
Solyc07g064820.1			yes|down
Solyc11g012700.1	ATOPT3		yes|up

## Sheet: Down 
Gene ID	Gene name	Gene description	Mutant vs Uninoculated		WT vs Uninoculated		Mutant vs WT
Phosphatase
Solyc08g065540	Protein phosphatase 2C	Probable protein phosphatase 2C 72	0.0680272	down	0.00680272	down	10
Solyc08g065670	Protein phosphatase 2C 72	Probable protein phosphatase 2C 72	0.161398	down	0.201964	down	0.799145
Solyc07g064380	Serine/threonine-protein phosphatase 7	Serine/threonine-protein phosphatase 7 long form homolog	0.041411	down	0.0260736	down	1.58824
Solyc11g011970	Tyrosine-protein phosphatase	Probable tyrosine-protein phosphatase At1g05000 isoform X2	0.285714	down	0.336996	down	0.847826
Solyc01g065700	Integrin-linked kinase-associated serine/threonine phosphatase 2C	Integrin-linked kinase-associated serine/threonine phosphatase 2C	0.437498	down	0.198706	down	2.20174
Plant hormone associated
Solyc12g056180	1-aminocyclopropane-1-carboxylate synthase-like	1-aminocyclopropane-1-carboxylate synthase-like	0.157088	down	0.172414	down	0.911111
Solyc02g070430	Gibberellin 2-beta-dioxygenase 1	Gibberellin 2-beta-dioxygenase 1	0.0528634	down	0.101322	down	0.521739
Solyc01g068410	SlPIN5	Auxin efflux carrier component	0.115416	down	0.353669	down	0.32634
Solyc06g083590	ABI3 protein isoform X1	ABI3 protein isoform X1	0.148352	down	0.236264	down	0.627907
Solyc05g053400	Zeatin O-xylosyltransferase-like	Zeatin O-xylosyltransferase-like	0.269852	down	0.356021	down	0.757969
Transcription regulator
Solyc01g006930	Nuclear transcription factor Y subunit A-10	Nuclear transcription factor Y subunit A-10	0.3011	down	0.449374	down	0.670042
Solyc08g067340	WRKY transcription factor 40b	Probable WRKY transcription factor 40b	0.301093	down	0.300252	down	1.0028
Solyc04g051690	WRKY transcription factor 51	Probable WRKY transcription factor 51	0.343284	down	0.337313	down	1.0177
Solyc08g062210	Nuclear transcription factor Y subunit A-8	Nuclear transcription factor Y subunit A-8	0.318793	down	0.377923	down	0.843539
Solyc12g009050	Nuclear transcription factor Y subunit A-7	Nuclear transcription factor Y subunit A-7-like isoform X1	0.996725	down	0.091048	down	10.9472
Solyc01g067130	Nuclear transcription factor Y subunit B-5	Nuclear transcription factor Y subunit B-5-like	0.264706	down	0.395425	down	0.669421
Transporter
Solyc05g052820	Proline transporter 3	Proline transporter 3	0.536449	down	0.173936	down	3.08418
Solyc10g049280	Nucleobase-ascorbate transporter 4-like	Predicted nucleobase-ascorbate transporter 4-like	0.307206	down	0.339439	down	0.905038
Solyc03g093400	Hexose carrier protein HEX6	Hexose carrier protein HEX6	0.372093	down	0.365116	down	1.01911
Solyc11g069740	High affinity nitrate transporter 2.4-like	Predicted high affinity nitrate transporter 2.4-like	0.113467	down	0.0935333	down	1.21311
Solyc08g075570	Urea-proton symporter DUR3	Predicted urea-proton symporter DUR3	0.103083	down	0.108382	down	0.951111
Solyc09g098380	Vacuolar amino acid transporter	Vacuolar amino acid transporter 1	0.052506	down	0.202864	down	0.258824
Solyc12g005670	Potassium transporter	Potassium transporter	0.203848	down	0.436158	down	0.467371
Solyc10g076480	Ammonium transporter	Ammonium transporter	0.348609	down	0.412439	down	0.845238
Solyc03g112100	High-affinity nitrate transporter 3.2	High-affinity nitrate transporter 3.2-like	0.43199	down	0.415785	down	1.03898
Solyc03g093410	Hexose carrier protein HEX6	Hexose carrier protein HEX6	0.443	down	0.372	down	1.19086
Solyc05g009500	Protein NRT1/ PTR FAMILY 3.1	Protein NRT1/ PTR FAMILY 3.1	0.00819672	down	0.0901639	down	0.0909091
Kinase
Solyc03g078360	Serine/threonine-protein kinase	Serine/threonine-protein kinase	0.402675	down	0.442793	down	0.909396
Solyc02g079540	Serine/threonine-protein kinase	Serine/threonine-protein kinase	0.276451	down	0.293515	down	0.94186
Solyc12g094410	Serine/threonine-protein kinase STY46	Predicted serine/threonine-protein kinase STY46	0.242905	down	0.298161	down	0.814678
Solyc01g100090	Wall-associated receptor kinase-like 20	Wall-associated receptor kinase-like 20	No expression in Mutant	down	0.0419847	down	No expression in Mutant
Cell structure
Solyc05g052250	Expansin-A8	expansin-A8-like	0.208238	down	0.292906	down	0.710938
Solyc07g064870	Endoglucanase	Endoglucanase	0.380708	down	0.349315	down	1.08987
Solyc01g006060	Dirigent protein	Dirigent protein	0.322384	down	0.322993	down	0.998117
Solyc10g055230	Dirigent protein	Dirigent protein	0.408939	down	0.300559	down	1.36059
Solyc03g042560	Phenylalanine ammonia-lyase	Phenylalanine ammonia-lyase	0.314399	down	0.186445	down	1.68628
Solyc03g036470	Phenylalanine ammonia-lyase-like	Phenylalanine ammonia-lyase-like	0.278414	down	0.324097	down	0.859046
Enzyme catalyze
Solyc08g065610	Cysteine proteinase VPE3 precursor	Cysteine proteinase VPE3 precursor	0.30411	down	0.384335	down	0.791263
Solyc03g116910	Cinnamoyl-CoA reductase	Cinnamoyl-CoA reductase	0.257768	down	0.390419	down	0.660235
Solyc10g007110	probable aminotransferase	probable aminotransferase TAT2	0.361167	down	0.377147	down	0.957627
Solyc06g074090	7-dehydrocholesterol reductase	7-dehydrocholesterol reductase	0.393615	down	0.3431	down	1.14723
Solyc01g097390	Aldo/keto reductase family protein	Perakine reductase-like	No expression in Mutant	down	No expression in WT	down	No expression
Solyc02g070670	UREG	Urease accessory protein G-like isoform X1	0.245004	down	0.419419	down	0.58415
Solyc02g064690	N-acetyltransferase HLS1	Pprobable N-acetyltransferase HLS1	0.641469	down	1.18848	down	0.539738
Solyc12g005880	Hexosyltransferase	Hexosyltransferase	0.262906	down	0.435364	down	0.603877
Solyc02g093230	Caffeoyl-CoA O-methyltransferase	Caffeoyl-CoA O-methyltransferase	0.369072	down	0.339383	down	1.08748
Solyc01g101050	Peroxidase	Peroxidase	0.403226	down	0.232293	down	1.73585
Solyc02g071090	Purine permease 10	Probable purine permease 10	0.113599	down	0.235262	down	0.48286
Solyc07g005390	NADP-dependent glyceraldehyde-3-phosphate dehydrogenase	NADP-dependent glyceraldehyde-3-phosphate dehydrogenase isoform X1	0.0924918	down	0.0946681	down	0.977011
Solyc02g086970	Aldehyde dehydrogenase	Aldehyde dehydrogenase family 2 member B7, mitochondrial	0.416776	down	0.131179	down	3.17715
Ubiquitin pathway
Solyc03g114160	RING-type E3 ubiquitin transferase	RING-type E3 ubiquitin transferase	0.306968	down	0.469626	down	0.653643
Cytochrome P450
Solyc07g062520	Cytochrome P450 CYP72A219-like isoform X1	Cytochrome P450 CYP72A219-like isoform X1	0.3125	down	0.380596	down	0.821081
Unknown function
Solyc12g094390	Uncharacterized protein	Uncharacterized protein At1g76070-like	1.84293	down	2.05714	down	0.895869
Solyc11g065340	Uncharacterized protein	Uncharacterized protein LOC101258129 isoform X1	0.330433	down	0.23769	down	1.39019
Solyc07g005410	Uncharacterized protein	Uncharacterized protein LOC101263329	0.369318	down	0.3125	down	1.18182
Solyc07g018430	Hypothetical protein	Hypothetical protein A4A49_07365	0.103825	down	0.114754	down	0.904762
Solyc05g007470	AAA-ATPase	Low quality protein: AAA-ATPase At3g28580-like	0.34853	down	0.445922	down	0.781595
Solyc01g104910	Uncharacterized protein	Uncharacterized protein Os11g0223400 protein	0.131513	down	0.442614	down	0.297129
Solyc09g091960	High mobility group B protein	High mobility group B protein 15	0.368362	down	0.440679	down	0.835897
Solyc09g074280	Uncharacterized protein LOC101261854	Uncharacterized protein LOC101261854	0.434196	down	0.403825	down	1.07521
Solyc02g080510	Uncharacterized protein	Uncharacterized protein LOC101253959	0.275574	down	0.421712	down	0.653465
Solyc01g080790	Uncharacterized protein	Uncharacterized protein LOC101249206	0.213654	down	0.372946	down	0.572881
Solyc02g087990	Uncharacterized protein	Uncharacterized protein LOC101244638	0.348536	down	0.34737	down	1.00336
Solyc09g074040	Hypothetical protein	Hypothetical protein A4A49_27063	0.399061	down	0.393161	down	1.01501
Solyc08g063130	Uncharacterized protein	Uncharacterized protein LOC101258393	0.182635	down	0.284431	down	0.642105
Solyc05g005870	WAT1-related protein	WAT1-related protein	0.0522797	down	0.0813552	down	0.64261
Solyc10g005080	Protein LHY isoform	Protein LHY isoform X2	0.156698	down	0.0926035	down	1.69214
Solyc04g072030	Dynamin-related protein 4C	Dynamin-related protein 4C	0.291854	down	0.364723	down	0.800205
Solyc06g072550	CASP-like protein	CASP-like protein 1F1	0.248705	down	0.38342	down	0.648649
Solyc08g013900	Protein NLP9-like	Protein NLP9-like	0.131068	down	0.288026	down	0.455056
Solyc03g113430	Protein NRT1/ PTR FAMILY 2.11	Predicted NRT1/PTR protein family 2.11	0.068323	down	0.291925	down	0.234043
Solyc07g064370	Uncharacterized protein	Uncharacterized protein LOC102583947	0.165138	down	0.0183486	down	9
Solyc08g062970	Glutaredoxin-C6	Glutaredoxin-C6	0.0921409	down	0.238482	down	0.386364
Solyc05g008300	Heavy metal-associated isoprenylated plant protein 37	Heavy metal-associated isoprenylated plant protein 37	0.273833	down	0.266172	down	1.02878
Solyc01g112190	protein NLP2	protein NLP2	0.153511	down	0.276259	down	0.555681
Solyc10g080050	Protein MIZU-KUSSEI 1	Protein MIZU-KUSSEI 1-like	0.154079	down	0.280967	down	0.548387
Solyc07g045460	TAU1 isoform X1	TAU1 isoform X1	0.162431	down	0.281049	down	0.577946
Solyc04g011340	WAT1-related protein	WAT1-related protein	0.142336	down	0.145985	down	0.975
Solyc01g009580	CEN-like protein 1	CEN-like protein 1	0.189112	down	0.200573	down	0.942857
Solyc11g069940	Glutaredoxin	Glutaredoxin-C6-like	0.149477	down	0.316891	down	0.471698
Solyc03g043700	U-box domain-containing protein 4-like isoform X1	U-box domain-containing protein 4-like isoform X1	0.366716	down	0.307027	down	1.19441
Solyc04g064770	Zinc finger CCCH domain-containing protein 55	Zinc finger CCCH domain-containing protein 55	0.192308	down	0.0448718	down	4.28571
Solyc01g081630	UPSTREAM OF FLC isoform X1	Protein UPSTREAM OF FLC isoform X1	0.351117	down	0.072349	down	4.8531
Solyc03g116970	Sister chromatid cohesion protein PDS5 homolog B	Sister chromatid cohesion protein PDS5 homolog B-like isoform X2	0.509038	down	0.0810355	down	6.28166
Solyc04g056310	MYB-related protein 315	MYB-related protein 315-like	0.360502	down	0.30094	down	1.19792

## Sheet: up
Gene_id	Gene_name	Gene_description	Mutant_vs_CK		WT_vs_CK		Mutant_vs_WT
Transcription regulator
Solyc07g026680.2	Ttranscription factor MYBS3	Transcription factor MYBS3-like	2.018	up	2.132	up	0.946529
Solyc07g065500.1	Nuclear transcription factor Y subunit B-3	Nuclear transcription factor Y subunit B-3	2.05433	up	1.83564	up	1.11913
Solyc10g078720.1	MYB family transcription factor	MYB family transcription factor PHL5-like	2.19733	up	2.0267	up	1.08419
Solyc02g089210.2	Transcription factor CAULIFLOWER A	Truncated transcription factor CAULIFLOWER A	2.40659	up	2.44752	up	0.983276
Solyc06g005310.2	Transcription factor MYB48	Transcription factor MYB48-like	4.72801	up	2.46804	up	1.9157
Solyc05g009720.2	Transcription factor HHO2	Transcription factor HHO2	1.93961	up	7.51084	up	0.258241
Solyc11g016920.1	Nuclear transcription factor Y subunit C	Nuclear transcription factor Y subunit C	938.031	up	783.439	up	1.19732
Solyc03g115770.2	Two-component response regulator	Two-component response regulator-like APRR1	2.50953	up	4.06297	up	0.617659
Enzyme catalyze
Solyc11g027840.1	Carboxymethylenebutenolidase	Carboxymethylenebutenolidase homolog	4.33001	up	1.36273	up	3.17745
Solyc10g008120.2	trans-resveratrol di-O-methyltransferase-like	trans-resveratrol di-O-methyltransferase-like	2.1349	up	1.89295	up	1.12782
Solyc04g024650.1	Inactive purple acid phosphatase 27	Probable inactive purple acid phosphatase 27	No expressionn in CK	up	No expressionn in CK	up	0.869767
Solyc07g056470.2	Glutathione S-transferase	Probable glutathione S-transferase	2.37252	up	2.12319	up	1.11743
Solyc03g119200.2	L-Ala-D/L-amino acid epimerase	L-Ala-D/L-amino acid epimerase	2.34161	up	2.16556	up	1.08129
Solyc12g044950.1	Lipid desaturase-like protein	Lipid desaturase-like protein	No expression in CK	up	No expression in CK	up	0.392804
Solyc10g050890.1	Ferredoxin--nitrite reductase	Ferredoxin--nitrite reductase, chloroplastic	2.097	up	2.22245	up	0.943552
Solyc02g065080.2	Phosphoglycerate mutase-like protein 4	Phosphoglycerate mutase-like protein 4 isoform X1	2.21704	up	2.2944	up	0.966281
Solyc01g091160.2	Arginase 1	Arginase 1	1.84369	up	2.36911	up	0.778219
Solyc12g098550.1	Apyrase-like	Apyrase-like	2.387	up	3.41356	up	0.699271
Solyc12g098540.1	Apyrase	Apyrase	2.21745	up	2.40116	up	0.92349
Solyc07g054430.2	Formimidoyltransferase-cyclodeaminase	Formimidoyltransferase-cyclodeaminase	2.13182	up	2.54545	up	0.8375
Solyc03g098240.2	Glutamate decarboxylase	Glutamate decarboxylase	1.51853	up	2.67664	up	0.567325
Solyc08g077530.2	Beta-amylase	Beta-amylase	1.99464	up	3.70735	up	0.538023
Solyc09g098270.2	Polygalacturonase	Contains Interpro domain(s) IPR000743 Glycoside hydrolase	2.36702	up	2.76596	up	0.855769
Solyc09g009830.2	Alpha carbonic anhydrase 1	Alpha carbonic anhydrase 1, chloroplastic	2.26841	up	3.17758	up	0.713879
Solyc07g056510.2	Glutathione S-transferase parA	Probable glutathione S-transferase parA	16.9333	up	31.4667	up	0.538136
Solyc08g080570.2	Bifunctional UDP-glucose 4-epimerase and UDP-xylose 4-epimerase 1	Bifunctional UDP-glucose 4-epimerase and UDP-xylose 4-epimerase 1	2.35103	up	3.54345	up	0.663488
Solyc07g052370.2	Premnaspirodiene oxygenase	Premnaspirodiene oxygenase-like	6.475	up	11.825	up	0.547569
Solyc05g041200.2	4-hydroxyphenylpyruvate dioxygenase	4-hydroxyphenylpyruvate dioxygenase	1.78281	up	3.62896	up	0.491272
Solyc09g011960.1	Laccase-17	Laccase-17	3.66949	up	3.99517	up	0.918482
Solyc02g065190.2	Geraniol 8-hydroxylase isoform X2	Geraniol 8-hydroxylase isoform X2	2.49718	up	4.34463	up	0.574772
Solyc12g014010.1	UDP-glucose flavonoid 3-O-glucosyltransferase	UDP-glucose flavonoid 3-O-glucosyltransferase 6-like	2.1565	up	5.99307	up	0.359832
Solyc03g006810.2	Peroxidase	Peroxidase 66	4.19947	up	6.74457	up	0.622645
Solyc12g096620.1	Acetylajmalan esterase	Acetylajmalan esterase-like	4.23684	up	6.95614	up	0.609079
Solyc02g062650.2	Laccase	Laccase	2.77799	up	7.22867	up	0.384301
Solyc02g085660.1	Glycosyltransferase	Glycosyltransferase	4.05	up	7.625	up	0.531148
Solyc10g079860.1	Glucan endo-1,3-beta-D-glucosidase precursor	Glucan endo-1,3-beta-D-glucosidase precursor	3.96063	up	9.17323	up	0.43176
Solyc01g006680.2	Transcription factor jumonji JMJC domain protein	Lysine-specific demethylase JMJ30	2.5931	up	5.79123	up	0.447762
Transporter
Solyc03g031590.2	S-type anion channel SLAH1	S-type anion channel SLAH1-like	3.03604	up	2.19144	up	1.38541
Solyc03g119930.1	Molybdate transporter 2	Molybdate transporter 2	1.80279	up	2.05378	up	0.877789
Solyc06g084140.2	Sulfate transporter	Sulfate transporter 3.1-like	2.2089	up	2.19849	up	1.00473
Solyc03g120900.1	Transport protein SEC13 homolog B	Protein transport protein SEC13 homolog B	2.57538	up	2.59822	up	0.991209
Solyc10g084680.1	Molybdate transporter 1	Molybdate transporter 1	2.71681	up	2.71681	up	1
Solyc09g091670.2	ATP-binding cassette transporter	ATP-binding cassette transporter	9.52857	up	49.6714	up	0.191832
Solyc08g007430.1	Protein NRT1/ PTR FAMILY 6.3	Protein NRT1/ PTR FAMILY 6.3-like	27.478	up	17.0769	up	1.60907
Solyc03g005530.1	Inorganic phosphate transporter	Inorganic phosphate transporter	4.79062	up	4.88983	up	0.97971
Solyc03g005560.1	Inorganic phosphate transporter	Inorganic phosphate transporter	4.79062	up	4.88983	up	0.97971
Solyc02g094060.2	Chloride channel protein	Chloride channel protein	3.39024	up	5.96341	up	0.568507
Ubiquitin pathway
Solyc09g008430.2	E3 ubiquitin-protein ligase RZFP34	E3 ubiquitin-protein ligase RZFP34	1.24585	up	2.58201	up	0.48251
Solyc06g054540.2	E3 ubiquitin-protein ligase MIEL1 isoform X1	E3 ubiquitin-protein ligase MIEL1 isoform X1	2.00863	up	1.53131	up	1.31171
Kinase
Solyc03g005330.1	Non-specific serine/threonine protein kinase	Non-specific serine/threonine protein kinase	2.47183	up	2.76408	up	0.894268
Solyc01g111880.2	SlMAPKKK11	MAP kinase kinase kinase 11	8.43606	up	3.73625	up	2.25789
Solyc03g123780.2	Tyrosine-sulfated glycopeptide receptor 1	Tyrosine-sulfated glycopeptide receptor 1	6.84902	up	7.88874	up	0.868201
Plant hormone and cell death associated
Solyc01g106630.2	PR1 protein precursor	PR1 protein precursor	No expression in CK	up	No expression in CK	up	8.08008
Solyc09g091950.1	Ethylene-responsive transcription factor ERF062	Ethylene-responsive transcription factor ERF062	2.84	up	3.12	up	0.910256
Solyc06g084130.2	BI1-like protein	Transmembrane BAX inhibitor motif-containing protein 4	2.96491	up	2.85965	up	1.03681
Solyc01g095080.2	ACS2	1-aminocyclopropane-1-carboxylate synthase 2	2.60656	up	4.7459	up	0.549223
Solyc01g097240.2	Pathogenesis-related protein 4B	Pathogenesis-related protein 4B	3.64052	up	9.1634	up	0.39729
Solyc06g050760.1	Wound-induced protein 1	Wound-induced protein 1	3.94223	up	2.37903	up	1.65707
Solyc01g010770.2	Hypersensitive-induced response protein 1	Hypersensitive-induced response protein 1	2.34241	up	2.03113	up	1.15326
Solyc03g033790.2	Protein hyper-sensitive-related-RELATED 4-like	Cell division protease ftsH homolog 3	7.8	up	12.8	up	0.609375
Photosystem
Solyc07g022900.2	Photosystem I chlorophyll a/b-binding protein 5, chloroplastic	Photosystem I chlorophyll a/b-binding protein 5, chloroplastic	17.0178	up	15.8217	up	1.0756
Terpene biosynthesis
Solyc01g101210.2	Terpene synthase	Terpene synthase	16.4	up	28.62	up	0.573026
Solyc09g092470.2	TPS14	Terpene synthase 14	No expression in CK	up	No expression in CK	up	6.06333
Cytochrome P450
Solyc06g066230.2	Cytochrome P450	Cytochrome P450 71D7-like	26.7857	up	78.6429	up	0.340599
Solyc06g053180.2	Cytochrome b5 isoform E-like	Cytochrome b5 isoform E-like	No expression in CK	up	No expressionin CK	up	0.338854
Solyc04g050620.2	Cytochrome P450	Cytochrome P450 CYP736A12-like	2.27858	up	2.06548	up	1.10317
Unknown function
Solyc08g078700.2	Mitochondrial small heat shock protein	Mitochondrial small heat shock protein	10.4187	up	8.56911	up	1.21584
Solyc02g076630.1	Protein DOG1-like 3	Protein DOG1-like 3	8.52102	up	5.77966	up	1.47431
Solyc02g065550.2	ACI19 protein	ACI19 protein	1.8138	up	1.897	up	0.956143
Solyc05g046130.2	Uncharacterized protein	Uncharacterized protein LOC101243788	2.79649	up	1.95786	up	1.42834
Solyc12g044330.1	Aquaporin TIP2-1-like	Tonoplast intrinsic protein 2.1, water channel protein	4.11574	up	2.02626	up	2.0312
Solyc01g079940.2	Uncharacterized protein LOC107062964	Uncharacterized protein LOC107062964	439.494	up	366.422	up	1.19942
Solyc03g123670.2	Uncharacterized protein	Uncharacterized protein LOC101244939	288.28	up	401.48	up	0.718043
Solyc07g009500.1	Hypothetical protein	Hypothetical protein EJD97_021591	31.1962	up	37.6212	up	0.82922
Solyc03g034320.2	uncharacterized protein LOC101258830	uncharacterized protein LOC101258830	22.75	up	21.25	up	1.07059
Solyc03g111710.2	BTB/POZ and TAZ domain-containing protein 1	BTB/POZ and TAZ domain-containing protein 1	No expression in CK	up	No expression in CK	up	1.01281
Solyc11g016930.1	F-box protein At3g07870-like	F-box protein At3g07870-like	No expression in CK	up	No expression in CK	up	0.413297
Solyc08g061180.1	Pentatricopeptide repeat-containing protein	Pentatricopeptide repeat-containing protein At3g53700, chloroplastic	No expression in CK	up	No expression in CK	up	0.218242
Solyc06g035940.2	Homeobox-leucine zipper protein HDG1	Homeobox-leucine zipper protein HDG1 isoform X2	208.432	up	150.74	up	1.38273
Solyc01g108710.2	Unknown Protein	Unknown Protein	13	up	16.8966	up	0.769388
Solyc10g086570.2	Putative uncharacterized protein	Putative uncharacterized protein	7.45833	up	11.1667	up	0.66791
Solyc10g018200.1	Uncharacterized protein LOC101252333	Uncharacterized protein LOC101252333	7.26667	up	8.93333	up	0.813433
Solyc02g078150.2	Plant-specific domain TIGR01615 family protein	Plant-specific domain TIGR01615 family protein	2.09536	up	6.91495	up	0.303019
Solyc06g008620.1	Uncharacterized protein	Uncharacterized protein LOC101247825	1.84677	up	5.57742	up	0.331116
Solyc05g041140.2	Uncharacterized protein	Uncharacterized protein LOC101257668	3.83418	up	4.02764	up	0.951968
Solyc12g008560.1	Hypothetical protein A4A49_42093	Hypothetical protein A4A49_42093	2.4678	up	3.95593	up	0.623822
Solyc03g026000.2	Uncharacterized protein	Uncharacterized protein LOC101244747	2.97727	up	3.5	up	0.850649
Solyc01g103970.2	RING finger protein	RING finger protein	2.25896	up	1.68736	up	1.33875
Solyc01g108910.2	COSII At2g15890	CCG-binding protein 1	3.06469	up	5.57682	up	0.549541
Solyc04g078880.2	Uncharacterized protein	Uncharacterized protein LOC101253889	3.5278	up	4.84512	up	0.728114
Solyc03g113280.2	Uncharacterized protein	Uncharacterized protein LOC101244759	2.25632	up	2.07757	up	1.08604
Solyc09g014580.2	Kirola-like	Kkirola-like	8.26571	up	53.5714	up	0.154293
Solyc04g077220.2	Homeobox-leucine zipper protein HAT22-like	Predicted homeobox-leucine zipper protein HAT22-like	2.89998	up	2.11537	up	1.37091
Solyc07g022830.2	SPX and EXS domain-containing protein 1 isoform X1	SPX and EXS domain-containing protein 1 isoform X1	1.58835	up	2.1989	up	0.722337
Solyc11g007730.1	Bark storage protein A	Bark storage protein A	2.22982	up	2.34122	up	0.952417
Solyc03g020030.2	Proteinase inhibitor type-2-like	Predicted proteinase inhibitor type-2-like	12.5883	up	59.825	up	0.210419
Solyc01g111350.2	Protein NUCLEAR FUSION DEFECTIVE 4-like	Protein NUCLEAR FUSION DEFECTIVE 4-like	2.06	up	2.41692	up	0.852323
Solyc03g031530.2	Uncharacterized protein	Uncharacterized protein LOC101251260	1.91335	up	2.45312	up	0.779965
Solyc11g006910.1	Ferredoxin	Ferredoxin	2.54111	up	2.45441	up	1.03532
Solyc06g050700.2	Polyadenylate-binding protein-interacting protein 2	Polyadenylate-binding protein-interacting protein 2 isoform X1	2.07175	up	2.45823	up	0.842783
Solyc05g051900.2	Uncharacterized protein	Uncharacterized protein LOC101247024	2.79293	up	2.46465	up	1.1332
Solyc06g064440.2	RING-H2 finger protein ATL7 isoform X1	RING-H2 finger protein ATL7 isoform X1	2.09366	up	2.59714	up	0.806141
Solyc05g015300.2	BURP domain protein RD22	BURP domain protein RD22	2.31181	up	2.83125	up	0.816532
Solyc07g008240.2	Non-symbiotic hemoglobin 1	Non-symbiotic hemoglobin 1	2.5112	up	2.66971	up	0.940628
Solyc12g006240.1	Zinc finger protein	Zinc finger protein CONSTANS-LIKE 9-like	1.98024	up	4.00395	up	0.494571
Solyc01g080020.2	Basic 7S globulin	Basic 7S globulin-like	2.53397	up	4.19431	up	0.604143
Solyc07g016210.1	Uncharacterized protein	Uncharacterized protein LOC104648268	2.06787	up	2.73303	up	0.756623
Solyc12g013700.1	Aluminum-induced protein	stem-specific protein TSJT1	5.32341	up	3.27709	up	1.62443
Solyc01g109170.2	Cold-regulated 413 plasma membrane protein 1	Cold-regulated 413 plasma membrane protein 1	1.62575	up	3.31853	up	0.489899
Solyc06g063330.2	Vacuolar H+-ATPase A2 subunit	Vacuolar H+-ATPase A2 subunit isoform	16.75	up	16.25	up	1.03077
Solyc01g109010.2	B3 domain-containing protein Os11g0197600-like	B3 domain-containing protein Os11g0197600-like	2.46426	up	4.55142	up	0.541427
Solyc01g108100.2	Protein LOC101264074 isoform X2	Uncharacterized protein LOC101264074 isoform X2	2.73605	up	4.56372	up	0.599521
Solyc03g031890.2	Cold induced protein-like	Cold induced protein-like	2.91864	up	4.61155	up	0.632897
Solyc01g081320.2	Pentatricopeptide repeat-containing protein	Pentatricopeptide repeat-containing protein At5g27460	3.3503	up	3.45844	up	0.968732
Solyc02g078500.2	Stem-specific protein TSJT1-like isoform X3	Stem-specific protein TSJT1-like isoform X3	2.35485	up	3.06557	up	0.768163
Solyc03g006490.2	Aluminum-induced protein-like	Glutaminase domain-containing protein	3.83752	up	3.74585	up	1.02447
Solyc02g078380.2	Aluminum-induced protein-like protein	Aluminum-induced protein-like protein	1.77104	up	3.60269	up	0.491589
Solyc10g083880.1	SlTIP1.3	Tonoplast intrinsic protein 1.3	2.58011	up	3.66408	up	0.704162
Solyc10g078920.1	Thioredoxin-like 3-1, chloroplastic	Thioredoxin-like 3-1, chloroplastic	3.02899	up	3.66667	up	0.826087
Solyc04g007750.2	Kirola	Kirola-like	2.74623	up	3.97922	up	0.690141
Solyc01g080010.2	Xyloglucan endoglucanase inhibitor	Xyloglucan-specific fungal endoglucanase inhibitor protein precursor	1.94113	up	3.75411	up	0.517066
Solyc08g062450.1	Class II small heat shock protein Le-HSP17.6	Class II small heat shock protein Le-HSP17.6	19.5325	up	9.65592	up	2.02285
Solyc08g067500.1	Non-specific lipid-transfer protein	Non-specific lipid-transfer protein	3.79819	up	4.7741	up	0.795584
Solyc10g085850.1	TPSI1	TPS I1 protein	8.04478	up	10.5075	up	0.765625
